# Supplementary material for: Maternally transmitted anti-measles antibodies, and susceptibility to disease among infants in Chandigarh, India: A prospective birth cohort study
Source: PLoS One. 2023 Oct 3;18(10):e0287110. doi: 10.1371/journal.pone.0287110 (PMC10547151; doi:10.1371/journal.pone.0287110)
Supplement: S1 File — (CSV) [file pone.0287110.s001.csv]

Status	FormType	ParticipantType	Visit_Type	Infant_weight	Infant_length	Infant_head_circ	breastfed	breastfed_months	Sex	Residence	Caste	Religion	Religion_Other	Household_SES	Poverty_Index	Blood_Products	care__outside	care_Inside	Household_measles	Household_Number	Household_Under1	Mother_ID	Gestation_Unit	Number_Infants	Previous_Pregnancy	Education_Mother	Education_Mother_Other	Measles_doctor	Measles_Vaccine	Number_doses	Dose1	Dose2	SES2	Education_Mother2	IgGresult	IgGresult2	IgGresult3	ID	month_lab	OD	QUANTITATIVE	logquant
0	2	3	1	3600	51	37	0	.	2	6	4	1		1	2	0	0	0	1	5	0	1031	1	1	66	5	.	0	0				1	5	Positive	Positive	Positive	1032	0	1.011	89.5	4.49424
0	2	3	1	2386	45	31.5	0	.	1	319	4	1		2	2	0	0	0	1	3	0	1058	1	1	24	4	.	0	0				2	4	Positive	Positive	Positive	1059	0	0.672	30.6	3.421
16	2	3	2	4924	60	35	1	3	.		.	.		8	.	0	0	0	1	3	0	.	.	.	.	.	.	0	0				.	.	Negative	Negative	Negative	1059	3	0.422	7.2	1.97408
16	2	3	3	6000	68	36.5	1	6	.		.	.		8	.	0	0	0	1	3	0	.	.	.	.	.	.	0	0				.	.	Negative	Negative	Negative	1059	6	0.245	3	1.09861
16	2	3	4	6700	69	38	1	9	.		.	.		8	.	0	0	0	1	3	0	.	.	.	.	.	.	0	1	1	1		.	.	Negative	Negative	Negative	1059	9	0.143	1.5	0.40547
0	2	3	1	2472	47	31.5	0	.	1	319	4	4		2	2	0	0	0	1	6	0	1060	1	0	0	5	.	0	0				2	5	Positive	Positive	Positive	1061	0	0.944	76.9	4.34251
0	2	3	1	3586	48	33	0	.	1	445	4	1		1	2	0	0	0	1	3	0	1072	1	1	36	4	.	0	0				1	4	Positive	Positive	Positive	1073	0	0.679	31.5	3.44999
16	2	3	2	6540	60	40	1	3	.		.	.		8	.	0	0	0	1	3	0	.	.	.	.	.	.	0	0				.	.	Borderline	Negative	Positive	1073	3	0.51	9.3	2.23001
16	2	3	3	7590	70	42.5	1	6	.		.	.		8	.	0	0	0	1	3	0	.	.	.	.	.	.	0	0				.	.	Negative	Negative	Negative	1073	6	0.3	4	1.38629
16	2	3	4	8300	67	45	1	9	.		.	.		8	.	0	0	0	1	3	0	.	.	.	.	.	.	0	0				.	.	Negative	Negative	Negative	1073	9	0.219	2.6	0.95551
0	2	3	1	2701	51	34	0	.	2	445	4	1		3	2	0	0	0	1	4	0	1074	1	1	84	4	.	0	0				3	4	Positive	Positive	Positive	1075	0	0.707	35	3.55535
16	2	3	2	6758	64	39	1	3	.		.	.		8	.	0	0	0	1	4	0	.	.	.	.	.	.	0	0				.	.	Borderline	Negative	Positive	1075	3	0.52	9.6	2.26176
16	2	3	3	8600	75	44	1	6	.		.	.		8	.	0	0	0	1	4	0	.	.	.	.	.	.	0	0				.	.	Negative	Negative	Negative	1075	6	0.276	3.6	1.28093
16	2	3	4	9500	78	45	1	9	.		.	.		8	.	0	0	0	1	4	0	.	.	.	.	.	.	0	0				.	.	Negative	Negative	Negative	1075	9	0.198	2.2	0.78846
0	2	3	1	3510	50	35	0	.	2	309	4	1		1	2	0	0	0	1	10	0	1088	1	2	72	4	.	0	0				1	4	Positive	Positive	Positive	1089	0	1.201	125.1	4.82911
16	2	3	2	6508	62	40	1	3	.		.	.		8	.	0	0	0	1	10	0	.	.	.	.	.	.	0	0				.	.	Positive	Positive	Positive	1089	3	1.13	74	4.30407
0	2	3	3	10000	71	43	1	6	.		.	.		8	.	0	0	0	1	10	0	.	.	.	.	.	.	0	0				.	.	Borderline	Negative	Positive	1089	6	0.618	9.5	2.25129
16	2	3	4	10500	76	44	1	9	.		.	.		8	.	0	0	0	1	10	0	.	.	.	.	.	.	0	0				.	.	Negative	Negative	Negative	1089	9	0.218	2.6	0.95551
0	2	3	1	3242	51	35	0	.	1	309	4	1		1	2	0	0	0	1	6	0	1099	1	0	0	4	.	0	0				1	4	Positive	Positive	Positive	1100	0	0.947	77.5	4.35028
16	2	3	2	6254	62	39	1	3	.		.	.		8	.	0	0	0	1	6	0	.	.	.	.	.	.	0	0				.	.	Borderline	Negative	Positive	1100	3	0.518	9.5	2.25129
0	2	3	1	2909	50	34	0	.	1	114	1	1		1	2	0	0	0	1	10	0	1108	1	0	0	4	.	0	0				1	4	Positive	Positive	Positive	1109	0	0.983	84.2	4.43319
0	2	3	1	2509	46	34	0	.	1	358	4	1		3	2	0	0	0	1	3	0	1110	.	0	0	5	.	0	0				3	5	Positive	Positive	Positive	1111	0	1.002	87.8	4.47506
0	2	3	1	3271	51	37	0	.	2	49	4	1		1	2	0	0	0	1	6	0	1120	1	0	0	2	.	0	0				1	2	Positive	Positive	Positive	1121	0	1.728	191.7	5.25593
0	2	3	1	2800	47	33	0	.	1	162	3	1		3	2	0	0	0	1	3	0	1127	1	1	24	5	.	0	0				3	5	Positive	Positive	Positive	1128	0	1.151	81.5	4.4006
16	2	3	2	7100	65	39	1	3	.		.	.		8	.	0	0	0	1	3	0	.	.	.	.	.	.	0	0				.	.	Negative	Negative	Negative	1128	3	0.406	6.8	1.91692
16	2	3	3	8100	68	41.2	1	6	.		.	.		8	.	0	0	0	1	3	0	.	.	.	.	.	.	0	0				.	.	Negative	Negative	Negative	1128	6	0.149	1.6	0.47
16	2	3	4	10000	74	43.5	1	9	.		.	.		8	.	0	0	0	1	3	0	.	.	.	.	.	.	0	0				.	.	Negative	Negative	Negative	1128	9	0.144	1.5	0.40547
0	2	3	1	3250	51	33	0	.	2	69	4	1		1	2	0	0	0	1	10	1	1129	1	2	42	3	.	0	0				1	3	Positive	Positive	Positive	1130	0	0.693	21.4	3.06339
16	2	3	2	5984	63	39	0	.	.		.	.		8	.	0	0	0	1	10	1	.	.	.	.	.	.	0	0				.	.	Negative	Negative	Negative	1130	3	0.266	3.6	1.28093
16	2	3	3	8000	68	48	1	6	.		.	.		8	.	0	0	0	1	10	0	.	.	.	.	.	.	0	0				.	.	Negative	Negative	Negative	1130	6	0.221	2.6	0.95551
16	2	3	4	8700	70	43	1	9	.		.	.		8	.	0	0	0	1	10	0	.	.	.	.	.	.	0	1	1	1		.	.	Negative	Negative	Negative	1130	9	0.136	1.4	0.33647
0	2	3	1	2576	49	33	0	.	1	69	1	1		1	2	0	0	0	1	6	0	1131	1	1	36	5	.	0	0				1	5	Positive	Positive	Positive	1132	0	0.969	29.3	3.37759
16	2	3	2	4504	56	36	1	3	.		.	.		8	.	0	0	0	1	6	0	.	.	.	.	.	.	0	0				.	.	Negative	Negative	Negative	1132	3	0.421	7.2	1.97408
16	2	3	3	6058	64	39.5	1	6	.		.	.		8	.	0	0	0	1	6	0	.	.	.	.	.	.	0	0				.	.	Negative	Negative	Negative	1132	6	0.116	1	0
16	2	3	4	7100	67	39.5	1	9	.		.	.		8	.	0	0	0	1	6	0	.	.	.	.	.	.	0	0				.	.	Negative	Negative	Negative	1132	9	0.196	2.2	0.78846
0	2	3	1	1534	37	29	0	.	1	319	4	1		1	2	0	0	0	1	4	0	1133	1	1	18	4	.	0	0				1	4	Positive	Positive	Positive	1134	0	1.129	77.3	4.34769
16	2	3	2	4360	57	36	1	3	.		.	.		8	.	0	0	0	1	4	0	.	.	.	.	.	.	0	0				.	.	Negative	Negative	Negative	1134	3	0.259	3.4	1.22378
16	2	3	3	6900	65	39	1	6	.		.	.		8	.	0	0	0	1	4	0	.	.	.	.	.	.	0	0				.	.	Negative	Negative	Negative	1134	6	0.144	1.5	0.40547
16	2	3	4	8200	67	41	1	9	.		.	.		8	.	0	0	0	1	4	0	.	.	.	.	.	.	0	0				.	.	Negative	Negative	Negative	1134	9	0.239	2.9	1.06471
0	2	3	1	3437	49	33	0	.	2	309	4	4		5	2	0	0	0	1	5	0	1135	1	0	0	5	.	0	0				4	5	Positive	Positive	Positive	1136	0	1.82	209.3	5.34377
16	2	3	2	8004	68	41.5	1	3	.		.	.		8	.	0	0	0	1	5	0	.	.	.	.	.	.	0	0				.	.	Positive	Positive	Positive	1136	3	0.899	36.9	3.60821
16	2	3	3	9650	71.2	43	1	6	.		.	.		8	.	0	0	0	1	5	0	.	.	.	.	.	.	0	0				.	.	Negative	Negative	Negative	1136	6	0.314	5.1	1.62924
16	2	3	4	11200	75	45	1	9	.		.	.		8	.	0	0	0	1	5	0	.	.	.	.	.	.	0	0				.	.	Negative	Negative	Negative	1136	9	0.239	2.9	1.06471
0	2	3	1	1438	43	29.3	0	.	2	49	4	1		3	2	0	0	0	1	6	0	1141	1	0	0	4	.	0	0				3	4	Positive	Positive	Positive	1142	0	1.275	105.2	4.65586
16	2	3	2	4362	54	37	1	3	.		.	.		8	.	0	0	0	1	6	0	.	.	.	.	.	.	0	0				.	.	Negative	Negative	Negative	1142	3	0.245	3.1	1.1314
16	2	3	3	6780	67	40.5	1	6	.		.	.		8	.	0	0	0	1	6	0	.	.	.	.	.	.	0	0				.	.	Negative	Negative	Negative	1142	6	0.155	1.8	0.58779
16	2	3	4	8700	69	44.5	1	9	.		.	.		8	.	0	0	0	1	6	0	.	.	.	.	.	.	0	0				.	.	Negative	Negative	Negative	1142	9	0.031	0.5	-0.69315
0	2	3	1	2882	53	32.5	0	.	2	319	4	4		3	2	0	0	0	1	6	0	1143	1	0	0	5	.	0	0				3	5	Positive	Positive	Positive	1144	0	1.657	178.2	5.18291
0	2	3	1	2105	43	37	0	.	2	199	4	4		1	2	0	0	0	1	3	0	1145	1	0	0	5	.	0	0				1	5	Positive	Positive	Positive	1146	0	1.353	120.1	4.78832
16	2	3	2	4320	56	39	1	3	.		.	.		8	.	0	0	0	1	3	0	.	.	.	.	.	.	0	0				.	.	Positive	Positive	Positive	1146	3	1.111	70.6	4.25703
16	2	3	3	7200	59	42.5	1	6	.		.	.		8	.	0	0	0	1	3	0	.	.	.	.	.	.	0	0				.	.	Borderline	Negative	Positive	1146	6	0.572	8.7	2.16332
16	2	3	4	8654	67	44	1	9	.		.	.		8	.	0	0	0	1	3	0	.	.	.	.	.	.	0	0				.	.	Negative	Negative	Negative	1146	9	0.252	3.2	1.16315
0	2	3	1	3131	45	35	0	.	1	83	4	1		2	2	0	0	0	1	3	0	1151	1	0	0	5	.	0	0				2	5	Positive	Positive	Positive	1152	0	1.327	115.1	4.7458
16	2	3	2	6172	63	39	1	3	.		.	.		8	.	0	0	0	1	3	0	.	.	.	.	.	.	0	0				.	.	Positive	Positive	Positive	1152	3	0.658	18.7	2.92852
0	2	3	1	1900	40	31	0	.	2	319	4	1		2	2	0	0	0	1	3	0	1153	1	0	0	5	.	0	0				2	5	Positive	Positive	Positive	1154	0	1	63.6	4.15261
16	2	3	2	5810	60	39	1	3	.		.	.		8	.	0	0	0	1	3	0	.	.	.	.	.	.	0	0				.	.	Positive	Positive	Positive	1154	3	1.441	129.7	4.86522
0	2	3	1	2153	48	32	0	.	1	328	4	1		3	2	0	0	0	1	4	0	1160	1	1	24	5	.	0	0				3	5	Positive	Positive	Positive	1161	0	0.995	42.3	3.74479
16	2	3	2	4380	56	37.5	1	3	.		.	.		8	.	0	0	0	1	4	0	.	.	.	.	.	.	0	0				.	.	Borderline	Negative	Positive	1161	3	0.559	11.3	2.4248
16	2	3	3	6470	62	41	1	6	.		.	.		8	.	0	0	0	1	5	0	.	.	.	.	.	.	0	0				.	.	Negative	Negative	Negative	1161	6	0.25	3.1	1.1314
16	2	3	4	7800	69	44	1	9	.		.	.		8	.	0	0	0	1	5	0	.	.	.	.	.	.	0	0				.	.	Negative	Negative	Negative	1161	9	0.135	1.3	0.26236
0	2	3	1	2653	46	31	0	.	1	445	4	1		1	2	0	0	0	1	5	0	1167	1	2	84	4	.	0	0				1	4	Positive	Positive	Positive	1168	0	0.638	17.9	2.8848
0	2	3	1	2454	48	33	0	.	1	162	4	1		2	2	0	0	0	1	4	0	1169	1	1	72	4	.	0	0				2	4	Positive	Positive	Positive	1170	0	0.854	37.5	3.62434
16	2	3	2	5538	61	39	1	3	.		.	.		8	.	0	0	0	1	4	0	.	.	.	.	.	.	0	0				.	.	Positive	Positive	Positive	1170	3	0.932	39.4	3.67377
16	2	3	3	7305	66	39.5	1	6	.		.	.		8	.	0	0	0	1	4	0	.	.	.	.	.	.	0	0				.	.	Negative	Negative	Negative	1170	6	0.208	2.9	1.06471
16	2	3	4	7630	68	42.5	1	9	.		.	.		8	.	0	0	0	1	4	0	.	.	.	.	.	.	0	0				.	.	Negative	Negative	Negative	1170	9	0.205	2.3	0.83291
0	2	3	1	2615	45	35	0	.	1	319	4	4		4	2	0	0	0	1	10	0	1176	1	1	78	5	.	0	0				4	5	Positive	Positive	Positive	1177	0	0.712	24.6	3.20275
16	2	3	2	6050	60	39	1	3	.		.	.		8	.	0	0	0	1	10	0	.	.	.	.	.	.	0	0				.	.	Positive	Positive	Positive	1177	3	0.854	33.5	3.51155
16	2	3	3	8200	69	42	1	6	.		.	.		8	.	0	0	0	1	10	0	.	.	.	.	.	.	0	0				.	.	Negative	Negative	Negative	1177	6	0.331	4.5	1.50408
16	2	3	4	9200	72	44.5	1	9	.		.	.		8	.	0	0	0	1	10	0	.	.	.	.	.	.	0	0				.	.	Negative	Negative	Negative	1177	9	0.161	1.9	0.64185
0	2	3	1	2044	45	34.5	0	.	2	445	4	4		1	2	0	0	0	1	4	0	1178	1	1	42	5	.	0	0				1	5	Positive	Positive	Positive	1179	0	1.293	122.4	4.80729
0	2	3	1	2404	48	32	0	.	1	242	4	2		1	1	0	0	0	1	4	0	1185	1	1	120	3	.	0	0				1	3	Positive	Positive	Positive	1186	0	1.104	84.5	4.43675
16	2	3	2	5120	59	38	1	3	.		.	.		8	.	0	0	0	1	4	0	.	.	.	.	.	.	0	0				.	.	Positive	Positive	Positive	1186	3	1.531	145.8	4.98224
16	2	3	3	7300	67	40.5	1	6	.		.	.		8	.	0	0	0	1	4	0	.	.	.	.	.	.	0	0				.	.	Negative	Negative	Negative	1186	6	0.365	6.1	1.80829
16	2	3	4	7700	69	41.5	1	9	.		.	.		8	.	0	0	0	1	4	0	.	.	.	.	.	.	0	0				.	.	Negative	Negative	Negative	1186	9	0.164	1.9	0.64185
0	2	3	1	1836	37	32	0	.	1	162	4	1		3	2	0	0	0	1	7	0	1192	1	0	0	4	.	0	0				3	4	Positive	Positive	Positive	1193	0	0.858	37.8	3.63231
16	2	3	2	4270	51	35	1	3	.		.	.		8	.	0	0	0	1	7	0	.	.	.	.	.	.	0	0				.	.	Borderline	Negative	Positive	1193	3	0.454	8	2.07944
0	2	3	3	6164	59	39.5	1	6	.		.	.		8	.	0	0	0	1	7	0	.	.	.	.	.	.	0	0				.	.	Negative	Negative	Negative	1193	6	0.156	1.8	0.58779
0	2	3	4	6900	66	41.5	1	9	.		.	.		8	.	0	0	0	1	7	0	.	.	.	.	.	.	0	0				.	.	Negative	Negative	Negative	1193	9	0.078	0.2	-1.60944
0	2	3	1	1962	37	32	0	.	2	162	4	1		3	2	0	0	0	1	7	0	1192	1	0	0	4	.	0	0				3	4	Positive	Positive	Positive	1194	0	0.735	26.7	3.28466
16	2	3	2	5110	57	39	1	3	.		.	.		8	.	0	0	0	1	7	0	.	.	.	.	.	.	0	0				.	.	Positive	Positive	Positive	1194	3	0.794	29	3.3673
16	2	3	3	7434	63	42.5	1	6	.		.	.		8	.	0	0	0	1	7	0	.	.	.	.	.	.	0	0				.	.	Negative	Negative	Negative	1194	6	0.138	1.4	0.33647
16	2	3	4	8100	68	44	1	9	.		.	.		8	.	0	0	0	1	7	0	.	.	.	.	.	.	0	0				.	.	Negative	Negative	Negative	1194	9	0.172	2.1	0.74194
0	2	3	1	3340	50	27	0	.	2	319	1	1		4	2	0	0	0	1	4	0	1195	1	0	0	5	.	0	0				4	5	Positive	Positive	Positive	1196	0	0.771	29.9	3.39786
16	2	3	2	6000	46	40.5	0	.	.		.	.		8	.	0	0	0	1	4	0	.	.	.	.	.	.	0	0				.	.	Borderline	Negative	Positive	1196	3	0.529	9.9	2.29253
0	2	3	1	1976	49	34	0	.	1	162	4	1		4	2	0	0	0	1	5	0	1197	1	0	0	5	.	0	0				4	5	Negative	Negative	Negative	1198	0	0.356	6.4	1.8563
0	2	3	1	2660	48	34	0	.	1	319	4	1		2	2	0	0	0	1	6	0	1209	1	1	30	5	.	0	0				2	5	Positive	Positive	Positive	1210	0	0.899	63.6	4.15261
0	2	3	1	3152	50	35	0	.	2	319	4	1		2	2	0	0	0	1	7	0	1211	1	0	0	3	.	0	0				2	3	Positive	Positive	Positive	1212	0	1.318	144.7	4.97466
16	2	3	2	6606	64	40	1	3	.		.	.		8	.	0	0	0	1	7	0	.	.	.	.	.	.	0	0				.	.	Positive	Positive	Positive	1212	3	1.117	79	4.36945
16	2	3	3	9324	67	42	1	6	.		.	.		8	.	0	0	0	1	7	0	.	.	.	.	.	.	0	0				.	.	Negative	Negative	Negative	1212	6	0.329	5.4	1.6864
0	2	3	1	2567	48	35	0	.	2	162	4	4		1	2	0	0	0	1	8	0	1213	1	1	96	4	.	0	0				1	4	Positive	Positive	Positive	1214	0	1.099	102.3	4.62791
0	2	3	1	2479	50	35	0	.	1	154	4	1		1	2	0	0	0	1	9	0	1215	1	0	0	4	.	0	0				1	4	Positive	Positive	Positive	1216	0	0.642	23.4	3.15274
0	2	3	1	3150	48	34	0	.	1	114	4	1		3	2	0	0	0	1	12	1	1221	1	1	18	5	.	0	0				3	5	Positive	Positive	Positive	1222	0	1.037	90.3	4.50314
16	2	3	2	5202	60	38	1	3	.		.	.		8	.	0	0	0	1	12	1	.	.	.	.	.	.	0	0				.	.	Positive	Positive	Positive	1222	3	0.786	32.1	3.46886
16	2	3	3	6514	62	41	1	6	.		.	.		8	.	0	0	0	1	12	1	.	.	.	.	.	.	0	0				.	.	Negative	Negative	Negative	1222	6	0.267	4.1	1.41099
16	2	3	4	7200	68	42	1	9	.		.	.		8	.	0	0	0	1	12	1	.	.	.	.	.	.	0	0				.	.	Negative	Negative	Negative	1222	9	0.088	1.6	0.47
0	2	3	1	2703	46	31	0	.	1	79	4	1		1	2	0	0	0	1	7	0	1233	1	0	0	5	.	0	0				1	5	Negative	Negative	Negative	1234	0	0.288	5	1.60944
16	2	3	2	5672	62	38	1	2	.		.	.		8	.	0	0	0	1	7	0	.	.	.	.	.	.	0	0				.	.	Negative	Negative	Negative	1234	3	0.193	2.6	0.95551
0	2	3	1	2950	50	34	0	.	1	319	4	1		1	2	0	0	0	1	6	0	1235	1	0	0	5	.	0	0				1	5	Positive	Positive	Positive	1236	0	0.994	82	4.40672
16	2	3	2	5100	59	39	1	3	.		.	.		8	.	0	0	0	1	6	0	.	.	.	.	.	.	0	0				.	.	Positive	Positive	Positive	1236	3	0.693	23.9	3.17388
0	2	3	1	3473	48	32	0	.	1	20	4	1		2	2	0	0	0	1	4	0	1237	1	0	0	5	.	0	0				2	5	Positive	Positive	Positive	1238	0	0.678	27.8	3.32504
0	2	3	1	2500	47	35	0	.	1	358	4	1		2	2	0	0	0	1	6	0	1244	1	0	0	5	.	0	0				2	5	Positive	Positive	Positive	1245	0	1.472	174.5	5.16192
16	2	3	2	5094	60	38	1	3	.		.	.		8	.	0	0	0	1	6	0	.	.	.	.	.	.	0	0				.	.	Positive	Positive	Positive	1245	3	1.199	92.2	4.52396
16	2	3	3	6544	67	41.5	1	6	.		.	.		8	.	0	0	0	1	6	0	.	.	.	.	.	.	0	0				.	.	Borderline	Negative	Positive	1245	6	0.501	8.9	2.18605
16	2	3	4	8000	72	42	1	8	.		.	.		8	.	0	0	0	1	6	0	.	.	.	.	.	.	0	0				.	.	Negative	Negative	Negative	1245	9	0.088	1.6	0.47
0	2	3	1	2694	46	34	0	.	1	319	4	1		1	2	0	0	0	1	6	1	1246	1	1	10	3	.	0	0				1	3	Positive	Positive	Positive	1247	0	0.819	39.2	3.66868
16	2	3	2	5100	57	36.5	1	3	.		.	.		8	.	0	0	0	1	6	1	.	.	.	.	.	.	0	0				.	.	Negative	Negative	Negative	1247	3	0.275	4.4	1.4816
16	2	3	3	7000	60	39	1	6	.		.	.		8	.	0	0	0	1	6	1	.	.	.	.	.	.	0	0				.	.	Negative	Negative	Negative	1247	6	0.17	2.1	0.74194
16	2	3	4	8100	68	43	1	9	.		.	.		8	.	0	0	0	1	6	1	.	.	.	.	.	.	0	0				.	.	Negative	Negative	Negative	1247	9	0.058	1	0
0	2	3	1	1975	45	31	0	.	2	328	4	1		2	2	0	0	0	1	6	0	1258	1	2	144	4	.	0	0				2	4	Positive	Positive	Positive	1259	0	0.923	57.8	4.05699
16	2	3	2	5244	58	38	1	3	.		.	.		8	.	0	0	0	1	6	0	.	.	.	.	.	.	0	0				.	.	Negative	Negative	Negative	1259	3	0.375	6.5	1.8718
0	2	3	1	2403	47	33	0	.	2	412	4	1		1	2	0	0	0	1	3	0	1260	1	0	0	1	.	0	0				1	1	Positive	Positive	Positive	1261	0	1.602	151.4	5.01993
0	2	3	1	3152	48	32	0	.	2	49	4	2		1	2	0	0	0	1	8	0	1267	1	0	0	8	.	0	0				1	1	Positive	Positive	Positive	1268	0	1.629	155.5	5.04665
0	2	3	1	3502	50	34	0	.	2	319	4	1		2	2	0	0	0	1	3	0	1274	1	0	36	5	.	0	0				2	5	Positive	Positive	Positive	1275	0	2.068	223.6	5.40986
16	2	3	2	6000	62	38	1	3	.		.	.		8	.	0	0	0	1	3	0	.	.	.	.	.	.	0	0				.	.	Positive	Positive	Positive	1275	3	0.844	37.3	3.61899
16	2	3	3	7200	71	41	1	6	.		.	.		8	.	0	0	0	1	3	0	.	.	.	.	.	.	0	0				.	.	Borderline	Negative	Positive	1275	6	0.535	8	2.07944
16	2	3	4	8000	75	42	1	9	.		.	.		8	.	0	0	0	1	3	0	.	.	.	.	.	.	0	0				.	.	Negative	Negative	Negative	1275	9	0.064	1.1	0.09531
0	2	3	1	2505	47	33	0	.	2	309	4	1		3	2	0	0	0	1	7	0	1276	1	0	0	5	.	0	0				3	5	Positive	Positive	Positive	1277	0	1.315	106.8	4.67096
16	2	3	2	5680	62	38	1	3	.		.	.		8	.	0	0	0	1	7	0	.	.	.	.	.	.	0	0				.	.	Negative	Negative	Negative	1277	3	0.399	7.1	1.96009
16	2	3	3	7500	68	42	0	.	.		.	.		8	.	0	0	0	1	7	0	.	.	.	.	.	.	0	0				.	.	Negative	Negative	Negative	1277	6	0.095	0.5	-0.69315
0	2	3	1	3262	47	36	0	.	1	328	4	1		1	2	0	0	0	1	4	0	1283	1	1	84	4	.	0	0				1	4	Positive	Positive	Positive	1284	0	1.716	169	5.1299
16	2	3	2	5940	58	37.5	1	3	.		.	.		8	.	0	0	0	1	4	0	.	.	.	.	.	.	0	0				.	.	Positive	Positive	Positive	1284	3	1.345	115.7	4.751
16	2	3	3	7400	67	41	1	6	.		.	.		8	.	0	0	0	1	4	0	.	.	.	.	.	.	0	0				.	.	Positive	Positive	Positive	1284	6	0.944	36	3.58352
0	2	3	1	2191	48	31	0	.	2	319	4	1		1	2	0	0	0	1	6	0	1285	1	0	0	5	.	0	0				1	5	Positive	Positive	Positive	1286	0	1.129	78	4.35671
16	2	3	2	5960	56	40	1	3	.		.	.		8	.	0	0	0	1	6	0	.	.	.	.	.	.	0	0				.	.	Negative	Negative	Negative	1286	3	0.276	4.4	1.4816
0	2	3	1	2582	47	31	0	.	2	445	4	1		1	2	0	0	0	1	3	0	1292	1	0	0	5	.	0	0				1	5	Negative	Negative	Negative	1293	0	0.269	4.6	1.52606
0	2	3	2	5464	60	39	1	3	.		.	.		8	.	0	0	0	1	3	0	.	.	.	.	.	.	0	0				.	.	Negative	Negative	Negative	1293	3	0.155	1.8	0.58779
16	2	3	3	7484	64	41.5	1	6	.		.	.		8	.	0	0	0	1	3	0	.	.	.	.	.	.	0	0				.	.	Negative	Negative	Negative	1293	6	0.13	1.2	0.18232
16	2	3	4	8200	68	43.5	1	7	.		.	.		8	.	0	1	0	1	3	0	.	.	.	.	.	.	0	0				.	.	Negative	Negative	Negative	1293	9	0.052	0.9	-0.10536
0	2	3	1	2372	43	31	0	.	2	199	4	1		2	2	0	0	0	1	5	0	1294	1	2	96	4	.	0	0				2	4	Positive	Positive	Positive	1295	0	1.067	68.4	4.22537
0	2	3	1	3377	51	33	0	.	2	319	4	1		1	2	0	0	0	1	11	0	1296	1	0	0	4	.	0	0				1	4	Positive	Positive	Positive	1297	0	1.236	94.6	4.54966
16	2	3	2	6600	60	38	1	3	.		.	.		8	.	0	0	0	1	11	0	.	.	.	.	.	.	0	0				.	.	Borderline	Negative	Positive	1297	3	0.466	8.5	2.14007
16	2	3	3	8240	70	41.5	1	6	.		.	.		8	.	0	0	0	1	11	0	.	.	.	.	.	.	0	0				.	.	Negative	Negative	Negative	1297	6	0.07	1.3	0.26236
0	2	3	1	3518	51	36	0	.	1	199	4	1		2	2	0	0	0	1	5	1	1308	1	1	84	5	.	0	0				2	5	Positive	Positive	Positive	1309	0	0.795	30.4	3.41444
16	2	3	2	5700	63	38	1	3	.		.	.		8	.	0	0	0	1	5	1	.	.	.	.	.	.	0	0				.	.	Negative	Negative	Negative	1309	3	0.326	5.5	1.70475
16	2	3	3	8100	71	42.4	1	6	.		.	.		8	.	0	0	0	1	5	1	.	.	.	.	.	.	0	0				.	.	Negative	Negative	Negative	1309	6	0.216	3.5	1.25276
16	2	3	4	9000	71	44	1	9	.		.	.		8	.	0	0	0	1	5	1	.	.	.	.	.	.	0	0				.	.	Negative	Negative	Negative	1309	9	0.104	1.7	0.53063
0	2	3	1	3066	48	33	0	.	1	309	4	1		2	2	0	0	0	1	6	0	1315	1	0	60	4	.	0	0				2	4	Positive	Positive	Positive	1316	0	1.351	112.4	4.72206
16	2	3	2	5954	60	37.5	1	3	.		.	.		8	.	0	0	0	1	6	0	.	.	.	.	.	.	0	0				.	.	Positive	Positive	Positive	1316	3	0.571	13.2	2.58022
16	2	3	3	7528	66	42	1	6	.		.	.		8	.	0	0	0	1	6	0	.	.	.	.	.	.	0	0				.	.	Negative	Negative	Negative	1316	6	0.184	3.2	1.16315
16	2	3	4	8000	69	43.5	1	9	.		.	.		8	.	0	0	0	1	6	0	.	.	.	.	.	.	0	0				.	.	Negative	Negative	Negative	1316	9	0.048	0.8	-0.22314
0	2	3	1	2800	52	33	0	.	2	309	4	4		3	2	0	0	0	1	7	0	1317	1	1	24	4	.	0	0				3	4	Positive	Positive	Positive	1318	0	0.738	24.2	3.18635
16	2	3	2	7100	65	38	1	3	.		.	.		8	.	0	0	0	1	7	0	.	.	.	.	.	.	0	0				.	.	Negative	Negative	Negative	1318	3	0.225	3.3	1.19392
16	2	3	3	9220	69	42	1	6	.		.	.		8	.	0	0	0	1	7	0	.	.	.	.	.	.	0	0				.	.	Negative	Negative	Negative	1318	6	0.037	0.7	-0.35667
16	2	3	4	9400	72	43	1	9	.		.	.		8	.	0	0	0	1	7	0	.	.	.	.	.	.	0	1	1	1		.	.	Negative	Negative	Negative	1318	9	0.017	0.3	-1.20397
0	2	3	1	2916	52	34	0	.	1	162	4	1		2	2	0	0	0	1	8	0	1329	1	0	0	4	.	0	0				2	4	Negative	Negative	Negative	1330	0	0.435	7.3	1.98787
16	2	3	2	6372	60	39	1	3	.		.	.		8	.	0	0	0	1	8	0	.	.	.	.	.	.	0	0				.	.	Negative	Negative	Negative	1330	3	0.177	2.3	0.83291
0	2	3	1	2899	48	35	0	.	2	309	4	4		2	2	0	0	0	1	4	0	1331	1	1	60	4	.	0	0				2	4	Positive	Positive	Positive	1332	0	0.919	45.4	3.81551
16	2	3	2	6200	62	38	1	3	.		.	.		8	.	0	0	0	1	4	0	.	.	.	.	.	.	0	0				.	.	Negative	Negative	Negative	1332	3	0.328	5.5	1.70475
16	2	3	3	7730	69	41.5	1	6	.		.	.		8	.	0	0	0	1	4	0	.	.	.	.	.	.	0	0				.	.	Negative	Negative	Negative	1332	6	0.212	2.5	0.91629
0	2	3	4	8500	72	43.5	1	9	.		.	.		8	.	0	0	0	1	4	1	.	.	.	.	.	.	0	0				.	.	Negative	Negative	Negative	1332	9	0.033	0.6	-0.51083
0	2	3	1	1238	40	28	0	.	2	396	4	1		1	2	0	0	0	1	8	0	1333	1	2	48	4	.	0	0				1	4	Positive	Positive	Positive	1334	0	0.972	53.6	3.98155
16	2	3	2	3900	53	36	1	3	.		.	.		8	.	0	0	0	1	8	0	.	.	.	.	.	.	0	0				.	.	Negative	Negative	Negative	1334	3	0.211	3	1.09861
16	2	3	3	6000	60	42	1	6	.		.	.		8	.	0	0	0	1	8	0	.	.	.	.	.	.	0	0				.	.	Negative	Negative	Negative	1334	6	0.046	0.8	-0.22314
16	2	3	4	7400	66	44	1	9	.		.	.		8	.	0	0	0	1	8	0	.	.	.	.	.	.	0	1	1	1		.	.	Negative	Negative	Negative	1334	9	0.027	0.5	-0.69315
0	2	3	1	4214	51	39	0	.	1	199	4	1		1	2	0	0	0	1	4	0	1335	1	0	0	4	.	0	0				1	4	Positive	Positive	Positive	1336	0	0.784	29.2	3.37417
0	2	3	1	2147	47	31	0	.	2	180	4	3		1	2	0	0	0	1	10	0	1346	1	0	0	4	.	0	0				1	4	Positive	Positive	Positive	1347	0	1.136	79.1	4.37071
0	2	3	1	3080	48	33	0	.	2	309	4	1		3	2	0	0	0	1	9	0	1348	1	0	0	5	.	0	0				3	5	Negative	Negative	Negative	1349	0	0.263	4.5	1.50408
0	2	3	1	2643	50	33	0	.	1	162	4	1		3	2	0	0	0	1	5	0	1355	1	1	96	5	.	0	0				3	5	Positive	Positive	Positive	1356	0	0.718	30.9	3.43076
0	2	3	1	2817	45	35	0	.	1	472	4	1		2	2	0	0	0	1	6	0	1357	1	0	0	5	.	0	0				2	5	Negative	Negative	Negative	1358	0	0.37	6.5	1.8718
0	2	3	1	2805	47	34.5	0	.	2	309	4	1		1	2	0	0	0	1	3	0	1364	1	0	0	3	.	0	0				1	3	Positive	Positive	Positive	1365	0	0.892	60.3	4.09933
0	2	3	1	3440	50	36	0	.	2	309	4	1		2	1	0	0	0	1	6	0	1366	1	1	48	5	.	0	0				2	5	Positive	Positive	Positive	1367	0	0.776	38.6	3.65325
16	2	3	2	8300	62	41	1	3	.		.	.		8	.	0	0	0	1	6	0	.	.	.	.	.	.	0	0				.	.	Positive	Positive	Positive	1367	3	1.48	124.3	4.8227
16	2	3	3	9100	68	44.5	1	6	.		.	.		8	.	0	0	0	1	6	0	.	.	.	.	.	.	0	0				.	.	Negative	Negative	Negative	1367	6	0.091	1.6	0.47
16	2	3	4	8918	70	46	1	9	.		.	.		8	.	0	0	0	1	6	0	.	.	.	.	.	.	0	0				.	.	Negative	Negative	Negative	1367	9	0.041	0.7	-0.35667
0	2	3	1	2662	47	32.5	0	.	1	445	4	1		1	2	0	0	0	1	4	0	1368	1	2	18	2	.	0	0				1	2	Positive	Positive	Positive	1369	0	0.792	41	3.71357
16	2	3	2	5000	56	39	0	.	.		.	.		8	.	0	0	0	1	4	0	.	.	.	.	.	.	0	0				.	.	Positive	Positive	Positive	1369	3	0.726	16.8	2.82138
0	2	3	1	2678	48	34	0	.	2	309	3	1		3	2	0	0	0	1	4	0	1375	1	1	27	5	.	0	0				3	5	Positive	Positive	Positive	1376	0	0.766	37.2	3.61631
0	2	3	1	3299	50	33	0	.	1	309	4	1		2	2	0	0	0	1	7	1	1377	1	1	96	5	.	0	0				2	5	Positive	Positive	Positive	1378	0	0.919	65.5	4.18205
0	2	3	1	2273	45	32	0	.	1	445	4	4		3	2	0	0	0	1	14	1	1379	1	0	0	5	.	0	0				3	5	Positive	Positive	Positive	1380	0	0.685	26.6	3.28091
0	2	3	1	3026	49	34	0	.	2	309	4	1		2	2	0	0	0	1	8	0	1381	1	0	0	5	.	0	0				2	5	Positive	Positive	Positive	1382	0	0.943	70.2	4.25135
16	2	3	2	6698	60	40.5	1	3	.		.	.		8	.	0	0	0	1	8	0	.	.	.	.	.	.	0	0				.	.	Positive	Positive	Positive	1382	3	1.533	133.4	4.89335
16	2	3	3	8400	64	42.5	1	6	.		.	.		8	.	0	0	0	1	8	0	.	.	.	.	.	.	0	0				.	.	Borderline	Negative	Positive	1382	6	0.604	9.2	2.2192
16	2	3	4	9600	72	44	1	9	.		.	.		8	.	0	0	0	1	8	0	.	.	.	.	.	.	0	0				.	.	Negative	Negative	Negative	1382	9	0.057	0.8	-0.22314
0	2	3	1	2470	50	31	0	.	1	180	4	4		2	2	0	0	0	1	13	0	1383	1	0	0	4	.	0	0				2	4	Negative	Negative	Negative	1384	0	0.118	1.9	0.64185
0	2	3	1	3114	48	34.5	0	.	2	319	1	2		1	1	0	0	0	1	7	0	1385	1	0	0	4	.	0	0				1	4	Positive	Positive	Positive	1386	0	1.451	147	4.99043
0	2	3	1	3192	50	33	0	.	2	6	4	1		1	2	0	0	0	1	3	0	1392	1	0	0	5	.	0	0				1	5	Positive	Positive	Positive	1393	0	1.41	139.6	4.93878
16	2	3	2	6700	61	39	1	3	.		.	.		8	.	0	0	0	1	3	0	.	.	.	.	.	.	0	0				.	.	Positive	Positive	Positive	1393	3	0.836	26.5	3.27714
0	2	3	1	2580	50	33	0	.	2	358	4	1		4	2	0	0	0	1	6	0	1409	1	0	0	5	.	0	0				4	5	Positive	Positive	Positive	1410	0	1.614	176.3	5.17219
0	2	3	1	2893	50	33	0	.	2	79	4	4		2	2	0	0	0	1	6	0	1416	1	0	0	4	.	0	0				2	4	Positive	Positive	Positive	1417	0	0.811	35.6	3.57235
16	2	3	2	6200	62	38	1	3	.		.	.		8	.	0	0	0	1	6	0	.	.	.	.	.	.	0	0				.	.	Negative	Negative	Negative	1417	3	0.365	5.1	1.62924
16	2	3	3	7954	67	42	1	6	.		.	.		8	.	0	0	0	1	6	0	.	.	.	.	.	.	0	0				.	.	Negative	Negative	Negative	1417	6	0.058	0.9	-0.10536
0	2	3	1	3476	46	36	0	.	1	309	4	1		1	2	0	0	0	1	5	0	1418	1	0	0	4	.	0	0				1	4	Positive	Positive	Positive	1419	0	1.254	111.5	4.71402
16	2	3	2	6100	57	37.5	1	3	.		.	.		8	.	0	0	0	1	5	0	.	.	.	.	.	.	0	0				.	.	Negative	Negative	Negative	1419	3	0.443	6.4	1.8563
16	2	3	3	6515	65	40.5	1	6	.		.	.		8	.	0	0	0	1	5	0	.	.	.	.	.	.	0	0				.	.	Negative	Negative	Negative	1419	6	0.021	0.3	-1.20397
16	2	3	4	7000	67	42	1	9	.		.	.		8	.	0	0	0	1	5	0	.	.	.	.	.	.	0	0				.	.	Negative	Negative	Negative	1419	9	0.027	0.4	-0.91629
0	2	3	1	2498	45	32	0	.	2	319	3	4		1	1	0	0	0	1	6	0	1420	1	1	30	4	.	0	0				1	4	Positive	Positive	Positive	1421	0	1.025	70.3	4.25277
16	2	3	2	6000	59	40.5	1	3	.		.	.		8	.	0	0	0	1	6	0	.	.	.	.	.	.	0	0				.	.	Negative	Negative	Negative	1421	3	0.307	4.1	1.41099
0	2	3	1	3340	35	50	0	.	1	319	4	3		3	2	0	0	0	1	7	0	1427	1	0	0	5	.	0	0				3	5	Positive	Positive	Positive	1428	0	0.853	39.6	3.67883
0	2	3	1	3036	47	33	0	.	1	482	4	1		4	2	0	0	0	1	8	0	1434	1	0	0	5	.	0	0				4	5	Positive	Positive	Positive	1435	0	1.299	119.6	4.78415
16	2	3	2	6000	60	39	1	3	.		.	.		8	.	0	0	0	1	9	0	.	.	.	.	.	.	0	0				.	.	Positive	Positive	Positive	1435	3	0.913	33.3	3.50556
0	2	3	1	3112	46	34	0	.	2	180	4	1		3	2	0	0	0	1	5	0	1436	1	0	0	5	.	0	0				3	5	Positive	Positive	Positive	1437	0	0.91	49.5	3.90197
0	2	3	1	2290	47	33	0	.	1	49	1	1		1	2	0	0	0	1	7	0	1438	1	0	0	4	.	0	0				1	4	Positive	Positive	Positive	1439	0	0.682	23.1	3.13983
0	2	3	1	1210	32.5	28	0	.	1	445	4	1		3	2	0	0	0	1	4	0	1440	1	1	72	5	.	0	0				3	5	Positive	Positive	Positive	1441	0	0.919	37.7	3.62966
0	2	3	1	2146	47	32	0	.	1	49	4	1		2	2	0	0	0	1	4	0	1452	1	1	36	4	.	0	0				2	4	Positive	Positive	Positive	1453	0	0.737	23.3	3.14845
16	2	3	2	4054	56	37	1	3	.		.	.		8	.	0	0	0	1	4	0	.	.	.	.	.	.	0	0				.	.	Borderline	Negative	Positive	1453	3	0.651	10.5	2.35138
0	2	3	1	3424	52	34	0	.	2	309	4	1		2	2	0	0	0	1	6	1	1459	1	0	4	5	.	0	0				2	5	Negative	Negative	Negative	1460	0	0.293	5.1	1.62924
16	2	3	2	6700	64	40.5	1	3	.		.	.		8	.	0	0	0	1	6	1	.	.	.	.	.	.	0	0				.	.	Negative	Negative	Negative	1460	3	0.352	4.9	1.58924
0	2	3	1	2564	48	34	0	.	1	309	4	1		1	2	0	0	0	1	4	0	1461	1	0	19	4	.	0	0				1	4	Negative	Negative	Negative	1462	0	0.265	4.6	1.52606
0	2	3	1	2823	50	31	0	.	2	199	3	4		1	2	0	0	0	1	7	0	1468	1	0	0	4	.	0	0				1	4	Positive	Positive	Positive	1469	0	1.626	169.3	5.13167
16	2	3	2	5142	60	39	1	3	.		.	.		8	.	0	0	0	1	7	0	.	.	.	.	.	.	0	0				.	.	Positive	Positive	Positive	1469	3	1.388	108.5	4.68675
16	2	3	3	6390	64	41	1	6	.		.	.		8	.	0	0	0	1	7	0	.	.	.	.	.	.	0	0				.	.	Negative	Negative	Negative	1469	6	0.334	4.6	1.52606
16	2	3	4	6340	67	43.5	1	9	.		.	.		8	.	0	0	0	1	7	0	.	.	.	.	.	.	0	0				.	.	Negative	Negative	Negative	1469	9	0.026	0.4	-0.91629
0	2	3	1	3045	49	34.5	0	.	2	358	4	4		1	2	0	0	0	1	8	0	1479	1	1	19	4	.	0	0				1	4	Positive	Positive	Positive	1480	0	1.637	171.4	5.144
16	2	3	2	6130	60	39	1	3	.		.	.		8	.	0	0	0	1	8	0	.	.	.	.	.	.	0	0				.	.	Positive	Positive	Positive	1480	3	0.969	38.2	3.64284
0	2	3	3	8400	66	41	1	6	.		.	.		8	.	0	0	0	1	8	0	.	.	.	.	.	.	0	0				.	.	Negative	Negative	Negative	1480	6	0.28	3.6	1.28093
16	2	3	4	9400	72	43.5	1	9	.		.	.		8	.	0	0	0	1	8	0	.	.	.	.	.	.	0	0				.	.	Negative	Negative	Negative	1480	9	0.024	0.3	-1.20397
0	2	3	1	2417	47	34	0	.	2	482	1	1		1	2	0	0	0	1	4	0	1491	1	0	0	5	.	0	0				1	5	Positive	Positive	Positive	1492	0	1.173	82.9	4.41764
0	2	3	1	2663	48	31	0	.	1	309	4	1		1	2	0	0	0	1	9	0	1498	1	0	0	4	.	0	0				1	4	Positive	Positive	Positive	1499	0	1.783	199.3	5.29481
0	2	3	1	3635	51	36	0	.	1	309	4	1		2	2	0	0	0	1	10	0	1510	1	0	0	5	.	0	0				2	5	Positive	Positive	Positive	1511	0	1.42	130	4.86753
16	2	3	2	6050	61	39.5	1	3	.		.	.		8	.	0	0	0	1	10	0	.	.	.	.	.	.	0	0				.	.	Positive	Positive	Positive	1511	3	1.37	105.4	4.65776
16	2	3	3	7020	68	42	1	6	.		.	.		8	.	0	0	0	1	10	0	.	.	.	.	.	.	0	0				.	.	Borderline	Negative	Positive	1511	6	0.466	8.5	2.14007
0	2	3	1	3045	49	34.5	0	.	1	309	4	2		1	2	0	0	0	1	5	0	1512	1	2	43	3	.	0	0				1	3	Positive	Positive	Positive	1513	0	1.053	60	4.09434
0	2	3	1	2816	49	34	0	.	1	482	4	1		5	2	0	0	0	1	3	0	1519	1	0	0	5	.	0	0				4	5	Positive	Positive	Positive	1520	0	1.7	173.6	5.15675
0	2	3	1	3689	48	34	0	.	1	445	4	1		1	2	0	0	0	1	10	0	1521	1	1	16	4	.	0	0				1	4	Positive	Positive	Positive	1522	0	1.465	133.1	4.8911
16	2	3	2	5540	62	38	1	3	.		.	.		8	.	0	0	0	1	10	0	.	.	.	.	.	.	0	0				.	.	Negative	Negative	Negative	1522	3	0.135	2.4	0.87547
0	2	3	1	2718	51	34	0	.	1	358	4	4		1	2	0	0	0	1	5	0	1523	1	0	0	5	.	0	0				1	5	Positive	Positive	Positive	1524	0	1.639	163.1	5.09436
16	2	3	2	5362	60	39	1	3	.		.	.		8	.	0	0	0	1	5	0	.	.	.	.	.	.	0	0				.	.	Positive	Positive	Positive	1524	3	0.726	16.8	2.82138
16	2	3	3	7540	67	40	1	6	.		.	.		8	.	0	0	0	1	5	0	.	.	.	.	.	.	0	0				.	.	Negative	Negative	Negative	1524	6	0.209	2.9	1.06471
16	2	3	4	8200	70	48.5	1	9	.		.	.		8	.	0	0	0	1	5	0	.	.	.	.	.	.	0	0				.	.	Negative	Negative	Negative	1524	9	0.026	0.4	-0.91629
0	2	3	1	3742	50	34	0	.	1	180	4	1		1	2	0	0	0	1	4	0	1525	1	1	93	4	.	0	0				1	4	Positive	Positive	Positive	1526	0	0.991	51.4	3.93964
16	2	3	2	6040	62	39	1	3	.		.	.		8	.	0	0	0	1	4	0	.	.	.	.	.	.	0	0				.	.	Negative	Negative	Negative	1526	3	0.306	4.9	1.58924
16	2	3	3	8130	70	43	1	6	.		.	.		8	.	0	0	0	1	4	0	.	.	.	.	.	.	0	0				.	.	Negative	Negative	Negative	1526	6	0.192	2.6	0.95551
16	2	3	4	8500	72	44	1	9	.		.	.		8	.	0	0	0	1	4	0	.	.	.	.	.	.	0	0				.	.	Negative	Negative	Negative	1526	9	0.021	0.3	-1.20397
0	2	3	1	3389	48	35	0	.	2	20	4	2		1	2	0	0	0	1	12	0	1530	1	1	21	4	.	0	0				1	4	Positive	Positive	Positive	1531	0	1.217	90.3	4.50314
0	2	3	1	2162	47	31	0	.	1	180	4	1		2	2	0	0	0	1	8	0	1532	1	0	0	5	.	0	0				2	5	Positive	Positive	Positive	1533	0	0.732	24.3	3.19048
0	2	3	1	2656	47	32	0	.	1	319	4	4		2	2	0	0	0	1	7	0	1534	1	1	66	5	.	0	0				2	5	Positive	Positive	Positive	1535	0	1.445	129.7	4.86522
16	2	3	2	5780	60	38	1	3	.		.	.		8	.	0	0	0	1	7	0	.	.	.	.	.	.	0	0				.	.	Positive	Positive	Positive	1535	3	0.984	39.6	3.67883
16	2	3	3	7425	74	40	1	6	.		.	.		8	.	0	0	0	1	7	0	.	.	.	.	.	.	0	0				.	.	Negative	Negative	Negative	1535	6	0.348	4.8	1.56862
16	2	3	4	8100	76	42	1	9	.		.	.		8	.	0	0	0	1	7	0	.	.	.	.	.	.	0	0				.	.	Negative	Negative	Negative	1535	9	0.048	0.7	-0.35667
0	2	3	1	3029	51	34.5	0	.	1	199	4	1		2	2	0	0	0	1	5	0	1536	1	0	4	4	.	0	0				2	4	Positive	Positive	Positive	1537	0	1.39	120.2	4.78916
0	2	3	1	2175	46	33	0	.	1	412	1	1		1	2	0	0	0	1	9	0	1543	1	1	53	4	.	0	0				1	4	Positive	Positive	Positive	1544	0	1.7	173.6	5.15675
0	2	3	1	2358	45	32	0	.	2	199	4	1		1	2	0	0	0	1	7	0	1549	1	0	0	5	.	0	0				1	5	Positive	Positive	Positive	1550	0	1.564	150.2	5.01197
16	2	3	2	6000	64	39	1	3	.		.	.		8	.	0	0	0	1	7	0	.	.	.	.	.	.	0	0				.	.	Borderline	Negative	Positive	1550	3	0.465	8.2	2.10413
16	2	3	3	7000	66	42	0	.	.		.	.		8	.	0	0	0	1	7	0	.	.	.	.	.	.	0	0				.	.	Negative	Negative	Negative	1550	6	0.27	4.3	1.45862
16	2	3	4	8000	68	43.5	1	9	.		.	.		8	.	0	0	0	1	7	0	.	.	.	.	.	.	0	0				.	.	Negative	Negative	Negative	1550	9	0.009	0.1	-2.30259
0	2	3	1	2845	47	33.5	0	.	1	358	4	1		1	2	0	0	0	1	9	0	1551	1	0	22	4	.	0	0				1	4	Positive	Positive	Positive	1552	0	1.329	129.2	4.86136
0	2	3	1	2486	47	33	0	.	2	309	4	1		1	2	0	0	0	1	3	0	1553	1	0	0	5	.	0	0				1	5	Positive	Positive	Positive	1554	0	1.305	125	4.82831
16	2	3	2	5800	63	40	1	3	.		.	.		8	.	0	0	0	1	3	0	.	.	.	.	.	.	0	0				.	.	Borderline	Negative	Positive	1554	3	0.58	12	2.48491
16	2	3	3	7280	68	44	1	6	.		.	.		8	.	0	0	0	1	3	0	.	.	.	.	.	.	0	0				.	.	Negative	Negative	Negative	1554	6	0.239	3.6	1.28093
16	2	3	4	7800	72	45.5	1	9	.		.	.		8	.	0	0	0	1	3	0	.	.	.	.	.	.	0	0				.	.	Negative	Negative	Negative	1554	9	0.129	2.1	0.74194
0	2	3	1	2969	48	34.5	0	.	1	309	1	1		2	2	0	0	0	1	3	0	1555	1	0	0	5	.	0	0				2	5	Positive	Positive	Positive	1556	0	0.944	61.5	4.11904
16	2	3	2	6800	57	37.5	1	3	.		.	.		8	.	0	0	0	1	3	0	.	.	.	.	.	.	0	0				.	.	Negative	Negative	Negative	1556	3	0.389	6.6	1.88707
0	2	3	3	7200	66	40	1	6	.		.	.		8	.	0	0	0	1	3	0	.	.	.	.	.	.	0	0				.	.	Negative	Negative	Negative	1556	6	0.171	2.1	0.74194
16	2	3	4	7000	67	41	1	9	.		.	.		8	.	0	0	0	1	3	0	.	.	.	.	.	.	0	0				.	.	Negative	Negative	Negative	1556	9	0.015	0.2	-1.60944
0	2	3	1	2241	44	32	0	.	1	103	1	1		2	2	0	0	0	1	5	0	1561	1	0	2	4	.	0	0				2	4	Positive	Positive	Positive	1562	0	1.289	122.2	4.80566
0	2	3	1	2800	45	32	0	.	1	180	4	1		1	2	0	0	0	1	9	0	1573	1	0	0	5	.	0	0				1	5	Positive	Positive	Positive	1574	0	0.629	19.6	2.97553
0	2	3	1	2657	46	33	0	.	1	6	4	1		1	2	0	0	0	1	7	0	1580	1	0	0	5	.	0	0				1	5	Positive	Positive	Positive	1581	0	1.079	85.2	4.445
0	2	3	1	2662	48	32	0	.	1	482	1	1		4	2	0	0	0	1	3	1	1587	1	0	0	5	.	0	0				4	5	Positive	Positive	Positive	1588	0	1.44	148.8	5.0026
0	2	3	1	3098	47	35	0	.	2	20	3	4		1	2	0	0	0	1	6	0	1589	1	2	18	5	.	0	0				1	5	Positive	Positive	Positive	1590	0	0.641	20.9	3.03975
0	2	3	1	2650	32	32	0	.	1	482	4	1		1	2	0	0	0	1	4	0	1596	1	1	96	4	.	0	0				1	4	Positive	Positive	Positive	1597	0	0.958	63.9	4.15732
0	2	3	1	3178	48	33	0	.	2	482	4	1		3	2	0	0	0	1	7	0	1598	1	1	180	5	.	0	0				3	5	Positive	Positive	Positive	1599	0	0.733	30.6	3.421
0	2	3	1	3123	48	32	0	.	2	309	3	1		1	2	0	0	0	1	4	0	1605	1	1	60	2	.	0	0				1	2	Positive	Positive	Positive	1606	0	1.402	150.1	5.0113
16	2	3	2	7000	61	41	1	3	.		.	.		8	.	0	0	0	1	4	0	.	.	.	.	.	.	0	0				.	.	Negative	Negative	Negative	1606	3	0.277	4.3	1.45862
16	2	3	3	8000	68	46	1	6	.		.	.		8	.	0	0	0	1	4	0	.	.	.	.	.	.	0	0				.	.	Negative	Negative	Negative	1606	6	0.178	2.3	0.83291
16	2	3	4	8400	72	47	1	9	.		.	.		8	.	0	0	0	1	4	0	.	.	.	.	.	.	0	0				.	.	Negative	Negative	Negative	1606	9	0.024	0.3	-1.20397
0	2	3	1	3044	50	32	0	.	1	309	4	1		2	2	0	0	0	1	4	0	1612	1	1	33	5	.	0	0				2	5	Positive	Positive	Positive	1613	0	1.381	146.3	4.98566
0	2	3	1	3098	51	32	0	.	1	151	3	1		2	2	0	0	0	1	3	0	1614	1	0	0	5	.	0	0				2	5	Positive	Positive	Positive	1615	0	1.77	216.9	5.37944
16	2	3	1	3001	44	35	0	.	1	472	4	1		3	2	0	0	0	1	5	0	1620	1	0	0	5	.	0	0				3	5	Positive	Positive	Positive	1621	0	1.762	215.5	5.37296
16	2	3	2	6488	59	38.5	1	3	.		.	.		8	.	0	0	0	1	5	0	.	.	.	.	.	.	0	0				.	.	Positive	Positive	Positive	1621	3	0.802	28.5	3.3499
16	2	3	1	3234	48	34	0	.	2	79	4	1		3	2	0	0	0	1	7	0	1627	1	1	42	5	.	0	0				3	5	Positive	Positive	Positive	1628	0	1.249	122.3	4.80648
16	2	3	2	6100	60	41	1	3	.		.	.		8	.	0	0	0	1	7	0	.	.	.	.	.	.	0	0				.	.	Negative	Negative	Negative	1628	3	0.355	5.9	1.77495
16	2	3	3	7600	67	43.5	1	6	.		.	.		8	.	0	0	0	1	7	0	.	.	.	.	.	.	0	0				.	.	Negative	Negative	Negative	1628	6	0.16	1.9	0.64185
16	2	3	4	8000	68	46	1	9	.		.	.		8	.	0	0	0	1	7	0	.	.	.	.	.	.	0	0				.	.	Negative	Negative	Negative	1628	9	0.021	0.3	-1.20397
16	2	3	1	2364	44	32.5	0	.	2	319	4	1		1	1	0	0	0	1	5	0	1629	1	1	30	4	.	0	0				1	4	Positive	Positive	Positive	1630	0	1.536	174.4	5.16135
16	2	3	1	1735	44	32	0	.	2	358	4	1		1	2	0	0	0	1	13	0	1650	1	0	0	3	.	0	0				1	3	Positive	Positive	Positive	1651	0	0.638	18.6	2.92316
16	2	3	2	4760	62	37	1	3	.		.	.		8	.	0	0	0	1	13	0	.	.	.	.	.	.	0	0				.	.	Negative	Negative	Negative	1651	3	0.204	2.8	1.02962
16	2	3	1	2266	47	34	0	.	2	373	4	1		3	2	0	0	0	1	4	0	1666	1	1	84	5	.	0	0				3	5	Negative	Negative	Negative	1667	0	0.398	6.9	1.93152
0	2	3	1	2582	46	34	0	.	2	328	4	1		3	2	0	0	0	1	4	0	1681	1	0	0	5	.	0	0				3	5	Positive	Positive	Positive	1682	0	1.157	105.6	4.65966
16	2	3	2	5416	60	39	1	3	.		.	.		8	.	0	0	0	1	4	0	.	.	.	.	.	.	0	0				.	.	Negative	Negative	Negative	1682	3	0.373	6.3	1.84055
16	2	3	1	2296	47	34	0	.	2	445	3	1		3	2	0	0	0	1	4	0	1693	1	0	0	5	.	0	0				3	5	Negative	Negative	Negative	1694	0	0.333	5.8	1.75786
0	2	3	1	2046	47	34	0	.	2	445	3	1		3	2	0	0	0	1	4	0	1693	1	0	0	5	.	0	0				3	5	Negative	Negative	Negative	1695	0	0.314	5.4	1.6864
0	2	3	1	3050	47	32	0	.	1	309	4	2		2	2	0	0	0	1	4	0	1705	1	0	0	4	.	0	0				2	4	Positive	Positive	Positive	1706	0	0.89	39.4	3.67377
16	2	3	1	2700	47	32	0	.	2	482	3	1		3	2	0	0	0	1	4	0	1712	1	1	48	5	.	0	0				3	5	Positive	Positive	Positive	1713	0	1.012	60.2	4.09767
16	2	3	2	6124	60	40	1	3	.		.	.		8	.	0	0	0	1	4	0	.	.	.	.	.	.	0	0				.	.	Borderline	Negative	Positive	1713	3	0.462	8.1	2.09186
16	2	3	3	7800	68	43	1	6	.		.	.		8	.	0	0	0	1	4	0	.	.	.	.	.	.	0	0				.	.	Negative	Negative	Negative	1713	6	0.216	3.1	1.1314
16	2	3	4	8100	72	44	1	9	.		.	.		8	.	0	0	0	1	4	0	.	.	.	.	.	.	0	0				.	.	Negative	Negative	Negative	1713	9	0.048	1	0
0	2	3	1	2905	48	31.5	0	.	1	199	4	1		1	2	0	0	0	1	5	0	1719	1	0	0	4	.	0	0				1	4	Negative	Negative	Negative	1720	0	0.353	6.3	1.84055
16	2	3	2	5832	64	39	1	3	.		.	.		8	.	0	0	0	1	5	0	.	.	.	.	.	.	0	0				.	.	Negative	Negative	Negative	1720	3	0.179	2.3	0.83291
16	2	3	3	7238	72	43.5	1	6	.		.	.		8	.	0	0	0	1	5	0	.	.	.	.	.	.	0	0				.	.	Negative	Negative	Negative	1720	6	0.152	1.7	0.53063
16	2	3	4	8300	75	44.5	1	9	.		.	.		8	.	0	0	0	1	5	0	.	.	.	.	.	.	0	0				.	.	Negative	Negative	Negative	1720	9	0.053	1	0
16	2	3	1	2427	46	30	0	.	1	482	4	1		2	2	0	0	0	1	6	0	1721	1	0	0	5	.	0	0				2	5	Positive	Positive	Positive	1722	0	1.046	66.3	4.19419
16	2	3	2	5094	56	37.5	1	3	.		.	.		8	.	0	0	0	1	6	0	.	.	.	.	.	.	0	0				.	.	Negative	Negative	Negative	1722	3	0.356	5.9	1.77495
16	2	3	3	7376	63	38.5	1	6	.		.	.		8	.	0	0	0	1	6	0	.	.	.	.	.	.	0	0				.	.	Negative	Negative	Negative	1722	6	0.069	1	0
16	2	3	4	8000	65	44	1	9	.		.	.		8	.	0	0	0	1	6	0	.	.	.	.	.	.	0	0				.	.	Negative	Negative	Negative	1722	9	0.035	0.7	-0.35667
16	2	3	1	2959	47	32.5	0	.	1	309	4	4		3	2	0	0	0	1	4	0	1727	1	0	0	5	.	0	0				3	5	Positive	Positive	Positive	1728	0	0.682	23	3.13549
16	2	3	2	4922	60	38.5	1	3	.		.	.		8	.	0	0	0	1	4	0	.	.	.	.	.	.	0	0				.	.	Negative	Negative	Negative	1728	3	0.207	2.8	1.02962
16	2	3	1	3812	48	35	0	.	2	154	4	1		2	2	0	0	0	1	7	0	1739	1	1	30	4	.	0	0				2	4	Positive	Positive	Positive	1740	0	0.846	35.8	3.57795
16	2	3	2	7680	71	41.5	1	3	.		.	.		8	.	0	0	0	1	7	0	.	.	.	.	.	.	0	0				.	.	Negative	Negative	Negative	1740	3	0.383	6.5	1.8718
16	2	3	1	3077	47	34	0	.	2	309	3	1		3	2	0	0	0	1	3	0	1761	1	0	0	5	.	0	0				3	5	Positive	Positive	Positive	1762	0	1.372	124.7	4.82591
0	2	3	1	2461	46	32	0	.	1	358	3	1		3	2	0	0	0	1	3	0	1768	1	0	0	5	.	0	0				3	5	Positive	Positive	Positive	1769	0	1.552	156.9	5.05561
16	2	3	1	2580	47	34.5	0	.	2	309	3	4		2	2	0	0	0	1	7	0	1780	1	0	0	5	.	0	0				2	5	Positive	Positive	Positive	1781	0	1.006	59.2	4.08092
16	2	3	2	5600	61	38	1	3	.		.	.		8	.	0	0	0	1	7	0	.	.	.	.	.	.	0	0				.	.	Negative	Negative	Negative	1781	3	0.426	7.4	2.00148
16	2	3	3	7186	65	39.5	1	6	.		.	.		8	.	0	0	0	1	7	0	.	.	.	.	.	.	0	0				.	.	Negative	Negative	Negative	1781	6	0.06	0.9	-0.10536
16	2	3	4	8000	70	43	1	9	.		.	.		8	.	0	0	0	1	7	0	.	.	.	.	.	.	0	0				.	.	Negative	Negative	Negative	1781	9	0.07	1.1	0.09531
16	2	3	1	2745	47	35	0	.	1	445	3	1		3	2	0	0	0	1	3	0	1792	1	0	0	5	.	0	0				3	5	Positive	Positive	Positive	1793	0	1.389	104.2	4.64631
16	2	3	2	5420	60	39	1	3	.		.	.		8	.	0	0	0	1	3	0	.	.	.	.	.	.	0	0				.	.	Negative	Negative	Negative	1793	3	0.167	3	1.09861
16	2	3	3	7200	70	41	1	6	.		.	.		8	.	0	0	0	1	4	0	.	.	.	.	.	.	0	0				.	.	Negative	Negative	Negative	1793	6	0.026	0.4	-0.91629
16	2	3	4	8000	72	43	1	9	.		.	.		8	.	0	0	0	1	4	0	.	.	.	.	.	.	0	0				.	.	Negative	Negative	Negative	1793	9	0.094	1.3	0.26236
0	2	3	1	3509	47	33	0	.	1	319	4	1		3	2	0	0	0	1	4	0	1803	1	1	48	5	.	0	0				3	5	Positive	Positive	Positive	1804	0	0.967	38.3	3.64545
16	2	3	2	5904	59	37	1	3	.		.	.		8	.	.	0	0	1	4	0	.	.	.	.	.	.	0	0				.	.	Negative	Negative	Negative	1804	3	0.109	1.9	0.64185
16	2	3	3	7418	66	40	1	6	.		.	.		8	.	0	0	0	1	4	0	.	.	.	.	.	.	0	0				.	.	Negative	Negative	Negative	1804	6	0.028	0.4	-0.91629
0	2	3	1	2889	50	34	0	.	2	227	3	1		1	2	0	0	0	1	5	0	1805	1	0	0	4	.	0	0				1	4	Positive	Positive	Positive	1806	0	1.813	172.7	5.15156
0	2	3	1	2497	46	33	0	.	2	445	4	4		3	2	0	0	0	1	6	0	1811	1	0	0	5	.	0	0				3	5	Positive	Positive	Positive	1812	0	1.007	42.4	3.74715
16	2	3	2	5640	54	39.5	1	3	.		.	.		8	.	0	0	0	1	6	0	.	.	.	.	.	.	0	0				.	.	Negative	Negative	Negative	1812	3	0.235	4.2	1.43508
16	2	3	1	3200	49	35.5	0	.	2	154	4	1		1	2	0	0	0	1	4	0	1818	1	1	42	5	.	0	0				1	5	Positive	Positive	Positive	1819	0	1.63	143.1	4.96354
16	2	3	1	2000	49	35	0	.	2	20	4	1		1	1	0	0	0	1	7	0	1820	1	4	60	1	.	0	0				1	1	Positive	Positive	Positive	1821	0	1.426	110.2	4.7023
0	2	3	2	6098	59	39.5	1	3	.		.	.		8	.	0	0	0	1	7	0	.	.	.	.	.	.	0	0				.	.	Negative	Negative	Negative	1821	3	0.259	4.6	1.52606
16	2	3	1	2674	48	31.5	0	.	2	4	3	2		1	2	0	0	0	1	6	0	1832	1	0	0	3	.	0	0				1	3	Positive	Positive	Positive	1833	0	0.922	35.2	3.56105
16	2	3	2	5200	56	39	1	3	.		.	.		8	.	0	0	0	1	6	0	.	.	.	.	.	.	0	0				.	.	Negative	Negative	Negative	1833	3	0.132	2.4	0.87547
16	2	3	3	6400	63	40	1	6	.		.	.		8	.	0	0	0	1	6	0	.	.	.	.	.	.	0	0				.	.	Negative	Negative	Negative	1833	6	0.02	0.3	-1.20397
16	2	3	4	8100	70	43.5	1	9	.		.	.		8	.	0	0	0	1	6	0	.	.	.	.	.	.	0	0				.	.	Positive	Positive	Positive	1833	9	0.693	16.9	2.82731
0	2	3	1	2928	50	32.5	0	.	2	154	4	1		1	2	0	0	0	1	9	0	1834	1	0	0	3	.	0	0				1	3	Positive	Positive	Positive	1835	0	1.114	59.7	4.08933
16	2	3	2	6740	62	39.5	1	3	.		.	.		8	.	0	0	0	1	9	0	.	.	.	.	.	.	0	0				.	.	Negative	Negative	Negative	1835	3	0.12	2.1	0.74194
16	2	3	3	7748	68	41.5	1	6	.		.	.		8	.	0	0	0	1	9	0	.	.	.	.	.	.	0	0				.	.	Negative	Negative	Negative	1835	6	0.062	0.9	-0.10536
16	2	3	4	8500	70	43	1	9	.		.	.		8	.	0	0	0	1	9	0	.	.	.	.	.	.	0	0				.	.	Negative	Negative	Negative	1835	9	0.12	1.8	0.58779
16	2	3	1	2750	47	33	0	.	1	373	4	1		1	2	0	0	0	1	4	0	1851	1	1	36	4	.	0	0				1	4	Positive	Positive	Positive	1852	0	1.933	192.1	5.25802
16	2	3	1	2644	48	34	0	.	2	396	4	1		2	2	0	0	0	1	5	0	1858	1	0	0	5	.	0	0				2	5	Positive	Positive	Positive	1859	0	1.739	160.8	5.08016
16	2	3	1	2312	46	33	0	.	2	358	4	1		3	2	0	0	0	1	4	0	1870	1	1	84	5	.	0	0				3	5	Positive	Positive	Positive	1871	0	1.686	164.7	5.10413
16	2	3	1	2800	47	32	0	.	1	309	4	1		1	2	0	0	0	1	6	0	1877	1	1	48	4	.	0	0				1	4	Positive	Positive	Positive	1878	0	1.075	64.2	4.162
16	2	3	2	5810	64	38	1	3	.		.	.		8	.	0	0	0	1	6	0	.	.	.	.	.	.	0	0				.	.	Negative	Negative	Negative	1878	3	0.121	2.2	0.78846
16	2	3	1	3500	45	34	0	.	1	309	4	1		1	2	0	0	0	1	5	0	1879	1	3	72	1	.	0	0				1	1	Positive	Positive	Positive	1880	0	1.043	58.9	4.07584
0	2	3	2	7340	59	41.5	1	3	.		.	.		8	.	0	0	0	1	5	0	.	.	.	.	.	.	0	0				.	.	Negative	Negative	Negative	1880	3	0.117	2.1	0.74194
16	2	3	3	8900	69	42	1	6	.		.	.		8	.	0	0	0	1	5	0	.	.	.	.	.	.	0	0				.	.	Negative	Negative	Negative	1880	6	0.035	0.5	-0.69315
16	2	3	4	10500	71	44.5	1	9	.		.	.		8	.	0	0	0	1	5	0	.	.	.	.	.	.	0	0				.	.	Negative	Negative	Negative	1880	9	0.075	1.1	0.09531
16	2	3	1	2256	47	32	0	.	2	445	4	1		1	2	0	0	0	1	3	0	1896	1	0	0	5	.	0	0				1	5	Positive	Positive	Positive	1897	0	1.246	92.3	4.52504
16	2	3	1	3402	50	36	0	.	1	445	4	1		4	2	0	0	0	1	4	0	1903	1	0	0	5	.	0	0				4	5	Positive	Positive	Positive	1904	0	1.037	57.9	4.05872
16	2	3	2	6795	66	40	1	3	.		.	.		8	.	0	0	0	1	4	0	.	.	.	.	.	.	0	0				.	.	Negative	Negative	Negative	1904	3	0.235	4.2	1.43508
16	2	3	3	8500	67	43	1	6	.		.	.		8	.	0	0	0	1	4	0	.	.	.	.	.	.	0	0				.	.	Negative	Negative	Negative	1904	6	0.095	1.5	0.40547
16	2	3	4	10000	76	46	1	9	.		.	.		8	.	0	0	0	1	4	0	.	.	.	.	.	.	0	0				.	.	Negative	Negative	Negative	1904	9	0.083	1.2	0.18232
0	2	3	1	2483	50	34	0	.	1	445	4	1		3	2	0	0	0	1	9	0	1910	1	2	30	4	.	0	0				3	4	Positive	Positive	Positive	1911	0	1.286	98.9	4.59411
16	2	3	1	2582	46	31	0	.	1	309	4	1		3	2	0	0	0	1	6	0	1917	1	0	0	5	.	0	0				3	5	Positive	Positive	Positive	1918	0	1.736	173	5.15329
16	2	3	1	3100	46	34	0	.	1	199	4	1		2	2	0	0	0	1	4	0	1919	1	1	48	5	.	0	0				2	5	Positive	Positive	Positive	1920	0	1.686	164.7	5.10413
16	2	3	1	2951	48	34.5	0	.	2	20	3	1		3	2	0	0	0	1	8	0	1931	1	0	0	5	.	0	0				3	5	Positive	Positive	Positive	1932	0	1.415	120.1	4.78832
0	2	3	1	2537	48	34	0	.	1	20	3	1		3	2	0	0	0	1	8	0	1931	1	0	0	5	.	0	0				3	5	Positive	Positive	Positive	1933	0	1.545	141.5	4.9523
16	2	3	1	3136	50	34	0	.	1	79	4	1		2	2	0	0	0	1	4	0	1934	1	0	84	5	.	0	0				2	5	Positive	Positive	Positive	1935	0	1.64	150.1	5.0113
16	2	3	2	5370	58	38	1	3	.		.	.		8	.	0	0	0	1	4	0	.	.	.	.	.	.	0	0				.	.	Negative	Negative	Negative	1935	3	0.17	3	1.09861
16	2	3	3	6300	62.5	40	1	6	.		.	.		8	.	0	0	0	1	4	0	.	.	.	.	.	.	0	0				.	.	Negative	Negative	Negative	1935	6	0.032	0.5	-0.69315
16	2	3	4	7000	64	42	1	9	.		.	.		8	.	0	0	0	1	4	0	.	.	.	.	.	.	0	0				.	.	Negative	Negative	Negative	1935	9	0.034	0.7	-0.35667
16	2	3	1	2837	49	34.5	0	.	1	445	3	1		2	2	0	0	0	1	8	0	1936	1	0	0	5	.	0	0				2	5	Positive	Positive	Positive	1937	0	0.964	45.1	3.80888
16	2	3	2	5938	62	39.5	1	3	.		.	.		8	.	0	0	0	1	8	0	.	.	.	.	.	.	0	0				.	.	Negative	Negative	Negative	1937	3	0.109	1.9	0.64185
16	2	3	3	6884	63	41	1	6	.		.	.		8	.	0	0	0	1	8	0	.	.	.	.	.	.	0	0				.	.	Negative	Negative	Negative	1937	6	0.043	0.6	-0.51083
16	2	3	4	7400	65	43	1	9	.		.	.		8	.	0	0	0	1	8	0	.	.	.	.	.	.	0	0				.	.	Negative	Negative	Negative	1937	9	0.082	1.2	0.18232
0	2	3	1	2741	48	35	0	.	1	373	4	4		2	2	0	0	0	1	7	0	1943	1	0	0	5	.	0	0				2	5	Positive	Positive	Positive	1944	0	1.615	146.2	4.98498
16	2	3	2	5202	62	38.5	1	3	.		.	.		8	.	0	0	0	1	7	0	.	.	.	.	.	.	0	0				.	.	Negative	Negative	Negative	1944	3	0.191	3.4	1.22378
16	2	3	3	6600	64	41	1	6	.		.	.		8	.	0	0	0	1	7	0	.	.	.	.	.	.	0	0				.	.	Negative	Negative	Negative	1944	6	0.057	0.8	-0.22314
16	2	3	4	7800	72	44.5	1	9	.		.	.		8	.	0	0	0	1	7	0	.	.	.	.	.	.	0	0				.	.	Negative	Negative	Negative	1944	9	0.11	1.6	0.47
0	2	3	1	2931	48	33	0	.	1	199	3	1		3	2	0	0	0	1	3	0	1945	1	0	0	5	.	0	0				3	5	Positive	Positive	Positive	1946	0	2.086	219.4	5.3909
16	2	3	1	3411	50	34.5	0	.	1	309	4	1		2	2	0	0	0	1	5	0	1952	1	0	0	3	.	0	0				2	3	Positive	Positive	Positive	1953	0	1.595	143.1	4.96354
0	2	3	1	2049	45	29.5	0	.	1	309	3	1		1	2	0	0	0	1	4	0	1954	1	1	24	5	.	0	0				1	5	Positive	Positive	Positive	1955	0	1.467	123.3	4.81462
16	2	3	2	5205	58	38	1	3	.		.	.		8	.	0	0	0	1	4	0	.	.	.	.	.	.	0	0				.	.	Negative	Negative	Negative	1955	3	0.35	6.3	1.84055
0	2	3	3	6700	60	40	1	3	.		.	.		8	.	0	0	0	1	4	0	.	.	.	.	.	.	0	0				.	.	Negative	Negative	Negative	1955	6	0.131	2.2	0.78846
16	2	3	4	7300	66	41	1	9	.		.	.		8	.	0	0	0	1	4	0	.	.	.	.	.	.	0	0				.	.	Negative	Negative	Negative	1955	9	0.073	1.1	0.09531
16	2	3	1	3122	49	35.5	0	.	2	145	3	1		1	2	0	0	0	1	8	0	1956	1	0	0	4	.	0	0				1	4	Positive	Positive	Positive	1957	0	1.77	170.3	5.13756
16	2	3	2	7412	64	39.5	1	3	.		.	.		8	.	0	0	0	1	8	0	.	.	.	.	.	.	0	0				.	.	Positive	Positive	Positive	1957	3	0.698	19.3	2.96011
16	2	3	3	9400	67.5	43	1	6	.		.	.		8	.	0	0	0	1	8	0	.	.	.	.	.	.	0	0				.	.	Negative	Negative	Negative	1957	6	0.191	3.5	1.25276
16	2	3	4	9200	76	44	1	9	.		.	.		8	.	0	0	0	1	8	0	.	.	.	.	.	.	0	0				.	.	Negative	Negative	Negative	1957	9	0.097	1.4	0.33647
16	2	3	1	2045	46	31	0	.	2	319	4	4		1	2	0	0	0	1	5	0	1968	1	0	0	4	.	0	0				1	4	Positive	Positive	Positive	1969	0	1.749	167.1	5.11859
16	2	3	1	2802	46	36.5	0	.	1	79	4	1		2	2	0	0	0	1	4	0	1970	1	0	0	5	.	0	0				2	5	Positive	Positive	Positive	1971	0	0.94	41.4	3.72328
16	2	3	2	5150	60	39	1	3	.		.	.		8	.	0	0	0	1	4	0	.	.	.	.	.	.	0	0				.	.	Negative	Negative	Negative	1971	3	0.28	4.9	1.58924
16	2	3	3	6600	61	42.5	1	6	.		.	.		8	.	0	0	0	1	4	0	.	.	.	.	.	.	0	0				.	.	Negative	Negative	Negative	1971	6	0.06	1.2	0.18232
16	2	3	4	7200	68	44.5	1	9	.		.	.		8	.	0	0	0	1	4	0	.	.	.	.	.	.	0	0				.	.	Negative	Negative	Negative	1971	9	0.063	0.9	-0.10536
16	2	3	1	2829	46	33	0	.	2	482	4	4		1	2	0	0	0	1	4	0	1976	1	0	0	5	.	0	0				1	5	Positive	Positive	Positive	1977	0	1.176	78.1	4.35799
0	2	3	1	3996	50	36	0	.	2	154	4	1		2	2	0	0	0	1	8	0	1988	1	1	22	5	.	0	0				2	5	Positive	Positive	Positive	1989	0	0.845	29.1	3.37074
16	2	3	2	6000	63	40	1	3	.		.	.		8	.	0	0	0	1	8	0	.	.	.	.	.	.	0	0				.	.	Negative	Negative	Negative	1989	3	0.126	2.1	0.74194
16	2	3	3	8000	65	43	1	6	.		.	.		8	.	0	0	0	1	8	0	.	.	.	.	.	.	0	0				.	.	Negative	Negative	Negative	1989	6	0.012	0.2	-1.60944
16	2	3	4	8300	67	44.5	1	9	.		.	.		8	.	0	0	0	1	8	0	.	.	.	.	.	.	0	0				.	.	Negative	Negative	Negative	1989	9	0.066	1	0
16	2	3	1	3144	50	34	0	.	1	103	4	4		3	2	0	0	0	1	7	0	1990	1	0	0	5	.	0	0				3	5	Positive	Positive	Positive	1991	0	0.98	43.1	3.76352
16	2	3	1	2625	48	35.5	0	.	1	101	4	1		3	2	0	0	0	1	3	0	1992	1	0	0	5	.	0	0				3	5	Positive	Positive	Positive	1993	0	1.653	136.7	4.91779
16	2	3	2	6340	62	39	1	3	.		.	.		8	.	0	0	0	1	3	0	.	.	.	.	.	.	0	0				.	.	Borderline	Negative	Positive	1993	3	0.514	9.3	2.23001
16	2	3	3	7500	67.5	41.5	1	6	.		.	.		8	.	0	0	0	1	3	0	.	.	.	.	.	.	0	0				.	.	Negative	Negative	Negative	1993	6	0.257	4.1	1.41099
16	2	3	4	8400	72	43	1	9	.		.	.		8	.	0	0	0	1	3	0	.	.	.	.	.	.	0	0				.	.	Negative	Negative	Negative	1993	9	0.097	1.4	0.33647
16	2	3	1	3033	49	35	0	.	1	424	1	1		1	2	0	0	0	1	4	0	2004	1	1	37	3	.	0	0				1	3	Positive	Positive	Positive	2005	0	1.85	164.1	5.10048
16	2	3	1	2712	47	35.5	0	.	2	36	4	1		1	2	0	0	0	1	13	0	2006	1	0	0	4	.	0	0				1	4	Positive	Positive	Positive	2007	0	1.908	172.1	5.14808
16	2	3	2	5500	52	38	1	3	.		.	.		8	.	0	0	0	1	13	0	.	.	.	.	.	.	0	0				.	.	Positive	Positive	Positive	2007	3	0.802	25.8	3.25037
16	2	3	1	2346	46	34	0	.	2	150	1	1		1	2	0	0	0	1	11	0	2013	1	0	0	2	.	0	0				1	2	Positive	Positive	Positive	2014	0	1.654	136.8	4.91852
16	2	3	2	5412	56	39	1	3	.		.	.		8	.	0	0	0	1	11	0	.	.	.	.	.	.	0	0				.	.	Borderline	Negative	Positive	2014	3	0.553	10.3	2.33214
16	2	3	3	8400	65	42	1	6	.		.	.		8	.	0	0	0	1	11	0	.	.	.	.	.	.	0	0				.	.	Negative	Negative	Negative	2014	6	0.154	2.7	0.99325
16	2	3	4	8600	72	44.5	1	9	.		.	.		8	.	0	0	0	1	5	0	.	.	.	.	.	.	0	0				.	.	Negative	Negative	Negative	2014	9	0.08	1.5	0.40547
16	2	3	1	2521	46	32.5	0	.	1	227	4	1		1	2	0	0	0	1	7	0	2020	1	0	0	3	.	0	0				1	3	Positive	Positive	Positive	2021	0	1.64	134.8	4.90379
16	2	3	2	5100	57	39	1	3	.		.	.		8	.	0	0	0	1	7	0	.	.	.	.	.	.	0	0				.	.	Positive	Positive	Positive	2021	3	0.945	34.8	3.54962
16	2	3	3	6500	61	42.5	1	6	.		.	.		8	.	0	0	0	1	7	0	.	.	.	.	.	.	0	0				.	.	Negative	Negative	Negative	2021	6	0.3	5.3	1.66771
16	2	3	4	7300	64	43.5	1	9	.		.	.		8	.	0	0	0	1	7	0	.	.	.	.	.	.	0	0				.	.	Negative	Negative	Negative	2021	9	0.122	1.8	0.58779
16	2	3	1	2923	50	35	0	.	1	4	4	1		2	2	0	0	0	1	5	0	2036	1	0	0	5	.	0	0				2	5	Positive	Positive	Positive	2037	0	0.669	12.1	2.49321
16	2	3	2	6530	56	39.5	1	3	.		.	.		8	.	0	0	0	1	5	0	.	.	.	.	.	.	0	0				.	.	Negative	Negative	Negative	2037	3	0.046	0.7	-0.35667
0	2	3	3	8444	67	41.5	1	6	.		.	.		8	.	0	0	0	1	5	0	.	.	.	.	.	.	0	0				.	.	Negative	Negative	Negative	2037	6	0.016	0.3	-1.20397
16	2	3	4	10500	72	42	1	9	.		.	.		8	.	0	0	0	1	5	0	.	.	.	.	.	.	0	0				.	.	Negative	Negative	Negative	2037	9	0.09	1.3	0.26236
0	2	3	1	2800	45	34	0	.	1	328	1	1		1	2	0	0	0	1	5	0	2038	1	2	36	5	.	0	0				1	5	Positive	Positive	Positive	2039	0	1.241	79.4	4.3745
0	2	3	1	2708	50	34.5	0	.	2	227	1	1		1	2	0	0	0	1	8	1	2040	1	0	0	3	.	0	0				1	3	Positive	Positive	Positive	2041	0	1.597	128.9	4.85904
16	2	3	2	5400	60	39	1	3	.		.	.		8	.	0	0	0	1	8	0	.	.	.	.	.	.	0	0				.	.	Borderline	Negative	Positive	2041	3	0.499	9	2.19722
16	2	3	3	6774	66	42	1	6	.		.	.		8	.	0	0	0	1	8	0	.	.	.	.	.	.	0	0				.	.	Negative	Negative	Negative	2041	6	0.045	0.8	-0.22314
16	2	3	4	8400	68	43	1	9	.		.	.		8	.	0	0	0	1	8	0	.	.	.	.	.	.	0	0				.	.	Negative	Negative	Negative	2041	9	0.146	2.2	0.78846
16	2	3	1	2837	47	32	0	.	1	151	4	1		2	2	0	0	0	1	7	0	2049	1	0	0	5	.	0	0				2	5	Positive	Positive	Positive	2050	0	0.661	14.7	2.68785
16	2	3	1	3444	47	35	0	.	1	396	1	1		1	1	0	0	0	1	4	0	2051	1	0	0	2	.	0	0				1	2	Positive	Positive	Positive	2052	0	1.301	92.1	4.52287
0	2	3	1	2536	47	31	0	.	1	101	1	4		1	2	0	0	0	1	12	0	2053	1	0	0	1	.	0	0				1	1	Positive	Positive	Positive	2054	0	0.939	37.3	3.61899
16	2	3	2	5672	61	38.5	1	3	.		.	.		8	.	0	0	0	1	12	0	.	.	.	.	.	.	0	0				.	.	Positive	Positive	Positive	2054	3	0.674	17.8	2.8792
16	2	3	1	2200	46	34	0	.	1	154	3	1		2	2	0	0	0	1	7	0	2055	1	0	0	5	.	0	0				2	5	Positive	Positive	Positive	2056	0	1.768	166.2	5.11319
16	2	3	1	3008	47	33.5	0	.	1	227	4	1		2	2	0	0	0	1	5	0	2057	1	0	0	5	.	0	0				2	5	Positive	Positive	Positive	2058	0	1.452	116.1	4.75445
16	2	3	2	5738	66	39.5	1	3	.		.	.		8	.	0	0	0	1	5	0	.	.	.	.	.	.	0	0				.	.	Negative	Negative	Negative	2058	3	0.339	6.1	1.80829
16	2	3	3	7100	68	42	1	6	.		.	.		8	.	0	0	0	1	5	0	.	.	.	.	.	.	0	0				.	.	Negative	Negative	Negative	2058	6	0.077	1.3	0.26236
16	2	3	4	7600	71	45	1	9	.		.	.		8	.	0	0	0	1	5	0	.	.	.	.	.	.	0	0				.	.	Negative	Negative	Negative	2058	9	0.082	1.2	0.18232
16	2	3	1	2812	49	33	0	.	2	472	4	4		2	2	0	0	0	1	5	0	2059	1	0	0	4	.	0	0				2	4	Positive	Positive	Positive	2060	0	1.317	94.7	4.55071
16	2	3	1	2828	47	32	0	.	2	445	3	1		2	2	0	0	0	1	8	0	2076	1	1	10	4	.	0	0				2	4	Positive	Positive	Positive	2077	0	1.79	169.6	5.13344
16	2	3	2	6400	62	40	1	3	.		.	.		8	.	0	0	0	1	8	0	.	.	.	.	.	.	0	0				.	.	Positive	Positive	Positive	2077	3	1.071	49.9	3.91002
16	2	3	3	8400	68	43	1	6	.		.	.		8	.	0	0	0	1	8	0	.	.	.	.	.	.	0	0				.	.	Borderline	Negative	Positive	2077	6	0.515	9.2	2.2192
16	2	3	4	8800	74	46	1	9	.		.	.		8	.	0	0	0	1	8	0	.	.	.	.	.	.	0	0				.	.	Negative	Negative	Negative	2077	9	0.176	2.7	0.99325
16	2	3	1	2971	49	33	0	.	2	412	4	4		2	2	0	0	0	1	9	1	2078	1	0	0	5	.	0	0				2	5	Positive	Positive	Positive	2079	0	0.962	39.2	3.66868
16	2	3	1	2800	49	34	0	.	2	358	1	1		1	2	0	0	0	1	5	0	2085	1	0	0	5	.	0	0				1	5	Positive	Positive	Positive	2086	0	1.05	52.4	3.95891
16	2	3	2	6200	61	38	1	3	.		.	.		8	.	0	0	0	1	5	0	.	.	.	.	.	.	0	0				.	.	Negative	Negative	Negative	2086	3	0.207	3.6	1.28093
16	2	3	3	7700	64	41	1	3	.		.	.		8	.	0	0	0	1	5	0	.	.	.	.	.	.	0	0				.	.	Negative	Negative	Negative	2086	6	0.043	0.7	-0.35667
.	.	.	.	.	.	.	.	.	.		.	.		.	.	.	.	.	.	.	.	.	.	.	.	.	.	.	.				.	.	Negative	Negative	Negative	2086	9	0.1	1.4	0.33647
16	2	3	1	3000	45	31	0	.	1	154	1	1		1	1	0	0	0	1	9	0	2087	1	0	0	3	.	0	0				1	3	Positive	Positive	Positive	2088	0	1.962	196.9	5.2827
16	2	3	2	6700	60	88	1	3	.		.	.		8	.	0	0	0	1	9	0	.	.	.	.	.	.	0	0				.	.	Positive	Positive	Positive	2088	3	0.751	22.6	3.11795
16	2	3	3	8282	68	41.5	1	6	.		.	.		8	.	0	0	0	1	9	0	.	.	.	.	.	.	0	0				.	.	Negative	Negative	Negative	2088	6	0.08	1.4	0.33647
16	2	3	4	9300	74	43.5	1	9	.		.	.		8	.	0	0	0	1	9	0	.	.	.	.	.	.	0	0				.	.	Negative	Negative	Negative	2088	9	0.084	1.2	0.18232
0	2	3	1	1766	43	30	0	.	1	36	4	1		3	2	0	0	0	1	10	0	2094	1	1	36	5	.	0	0				3	5	Positive	Positive	Positive	2095	0	0.913	35.6	3.57235
16	2	3	2	4324	51	36	1	3	.		.	.		8	.	0	0	0	1	10	0	.	.	.	.	.	.	0	0				.	.	Negative	Negative	Negative	2095	3	0.201	3.6	1.28093
16	2	3	3	6400	60	40	1	3	.		.	.		8	.	0	0	0	1	10	0	.	.	.	.	.	.	0	0				.	.	Negative	Negative	Negative	2095	6	0.035	0.6	-0.51083
0	2	3	4	8200	64	43	1	3	.		.	.		8	.	0	0	0	1	10	0	.	.	.	.	.	.	1	0				.	.	Positive	Positive	Positive	2095	9	1.692	157.9	5.06196
0	2	3	1	3366	48	34	0	.	1	242	3	1		4	2	0	0	0	1	9	0	2096	1	0	0	5	.	0	0				4	5	Positive	Positive	Positive	2097	0	1.291	90.2	4.50203
16	2	3	2	5100	57	38.5	1	3	.		.	.		8	.	0	0	0	1	9	0	.	.	.	.	.	.	0	0				.	.	Negative	Negative	Negative	2097	3	0.4	7.2	1.97408
16	2	3	3	8600	64	41.5	1	6	.		.	.		8	.	0	0	0	1	9	0	.	.	.	.	.	.	0	0				.	.	Negative	Negative	Negative	2097	6	0.111	1.9	0.64185
16	2	3	4	10300	70	43.5	1	9	.		.	.		8	.	0	0	0	1	9	0	.	.	.	.	.	.	0	0				.	.	Negative	Negative	Negative	2097	9	0.078	1.1	0.09531
16	2	3	1	2673	46	30	0	.	2	199	1	1		1	2	0	0	0	1	6	0	2098	1	2	156	2	.	0	0				1	2	Positive	Positive	Positive	2099	0	1.398	107.1	4.67376
16	2	3	2	5200	59	38	1	3	.		.	.		8	.	0	0	0	1	6	0	.	.	.	.	.	.	0	0				.	.	Negative	Negative	Negative	2099	3	0.326	5.8	1.75786
16	2	3	3	6000	62	41.5	1	6	.		.	.		8	.	0	0	0	1	6	0	.	.	.	.	.	.	0	0				.	.	Negative	Negative	Negative	2099	6	0.083	1.6	0.47
16	2	3	4	7200	70	45	1	9	.		.	.		8	.	0	0	0	1	5	0	.	.	.	.	.	.	0	0				.	.	Negative	Negative	Negative	2099	9	0.175	2.7	0.99325
0	2	3	1	2600	46	32	0	.	2	83	1	1		1	2	0	0	0	1	10	0	2105	1	1	60	4	.	0	0				1	4	Positive	Positive	Positive	2106	0	1.281	88.6	4.48413
16	2	3	2	5200	62	38	1	3	.		.	.		8	.	0	0	0	1	10	0	.	.	.	.	.	.	0	0				.	.	Negative	Negative	Negative	2106	3	0.256	4.6	1.52606
16	2	3	3	6000	64	41	1	6	.		.	.		8	.	0	0	0	1	10	0	.	.	.	.	.	.	0	0				.	.	Negative	Negative	Negative	2106	6	0.066	1.1	0.09531
16	2	3	4	6700	70	42.5	1	9	.		.	.		8	.	0	0	0	1	10	0	.	.	.	.	.	.	0	0				.	.	Negative	Negative	Negative	2106	9	0.079	1.1	0.09531
0	2	3	1	3395	50	34	0	.	2	20	1	1		1	2	0	0	0	1	9	0	2112	1	0	0	3	.	0	0				1	3	Positive	Positive	Positive	2113	0	1.843	177.8	5.18066
16	2	3	2	6000	64	38	1	3	.		.	.		8	.	0	0	0	1	9	0	.	.	.	.	.	.	0	0				.	.	Borderline	Negative	Positive	2113	3	0.477	8.5	2.14007
16	2	3	1	2900	45	32	0	.	1	424	4	1		1	2	0	0	0	1	5	0	2119	1	1	18	1	.	0	0				1	1	Positive	Positive	Positive	2120	0	1.336	97.3	4.5778
16	2	3	1	3060	47	33	0	.	2	396	4	1		2	2	0	0	0	1	5	0	2126	1	1	108	2	.	0	0				2	2	Positive	Positive	Positive	2127	0	2.187	232.4	5.44846
16	2	3	2	5800	56	37.5	1	3	.		.	.		8	.	0	0	0	1	5	0	.	.	.	.	.	.	0	0				.	.	Positive	Positive	Positive	2127	3	1.226	89.8	4.49758
16	2	3	3	6470	61	42	1	6	.		.	.		8	.	0	0	0	1	5	0	.	.	.	.	.	.	0	0				.	.	Negative	Negative	Negative	2127	6	0.295	5.3	1.66771
16	2	3	4	7100	69	47	1	9	.		.	.		8	.	0	0	0	1	5	0	.	.	.	.	.	.	0	0				.	.	Negative	Negative	Negative	2127	9	0.114	1.7	0.53063
16	2	3	1	2365	46	32	0	.	1	79	3	1		3	2	0	0	0	1	7	0	2128	1	0	0	5	.	0	0				3	5	Positive	Positive	Positive	2129	0	1.693	154	5.03695
16	2	3	2	4725	58	37.5	1	3	.		.	.		8	.	0	0	0	1	7	0	.	.	.	.	.	.	0	0				.	.	Positive	Positive	Positive	2129	3	0.894	32.3	3.47507
16	2	3	3	6400	63	40	1	1	.		.	.		8	.	0	0	0	1	7	0	.	.	.	.	.	.	0	0				.	.	Negative	Negative	Negative	2129	6	0.167	3.2	1.16315
16	2	3	4	7100	66	44	1	9	.		.	.		8	.	0	0	0	1	7	0	.	.	.	.	.	.	0	0				.	.	Negative	Negative	Negative	2129	9	0.111	1.6	0.47
0	2	3	1	2884	49	33	0	.	1	328	4	1		3	2	0	0	0	1	3	0	2135	1	0	0	5	.	0	0				3	5	Positive	Positive	Positive	2136	0	0.887	33.7	3.5175
16	2	3	2	5200	61	37.5	1	3	.		.	.		8	.	0	0	0	1	3	0	.	.	.	.	.	.	0	0				.	.	Negative	Negative	Negative	2136	3	0.402	7.2	1.97408
16	2	3	1	3074	48	34	0	.	2	103	4	1		4	2	0	0	0	1	6	0	2137	1	0	0	5	.	0	0				4	5	Positive	Positive	Positive	2138	0	1.423	111.1	4.71043
16	2	3	1	2290	45	32	0	.	2	373	4	1		2	2	0	0	0	1	5	0	2139	1	1	108	4	.	0	0				2	4	Positive	Positive	Positive	2140	0	0.591	17	2.83321
16	2	3	2	5200	61	38	1	3	.		.	.		8	.	0	0	0	1	5	0	.	.	.	.	.	.	0	0				.	.	Negative	Negative	Negative	2140	3	0.116	2	0.69315
16	2	3	3	6748	64	41	1	6	.		.	.		8	.	0	0	0	1	5	0	.	.	.	.	.	.	0	0				.	.	Negative	Negative	Negative	2140	6	0.027	0.5	-0.69315
16	2	3	4	7400	70	45	1	9	.		.	.		8	.	0	0	0	1	6	0	.	.	.	.	.	.	0	0				.	.	Negative	Negative	Negative	2140	9	0.067	1.3	0.26236
0	2	3	1	3564	50	35	0	.	1	309	4	1		1	2	0	0	0	1	12	0	2146	1	0	0	5	.	0	0				1	5	Positive	Positive	Positive	2147	0	1.374	135.7	4.91045
16	2	3	2	5800	59	38.4	1	1	.		.	.		8	.	0	0	0	1	12	0	.	.	.	.	.	.	0	0				.	.	.	.	.	2147	3	1.06	.	.
0	2	3	1	2649	46	32.5	0	.	2	319	1	1		2	2	0	0	0	1	5	0	2153	1	2	30	5	.	0	0				2	5	Positive	Positive	Positive	2154	0	1.323	126.2	4.83787
16	2	3	2	5200	58	37.5	1	3	.		.	.		8	.	0	0	0	1	5	0	.	.	.	.	.	.	0	0				.	.	Positive	Positive	Positive	2154	3	1.328	113.5	4.7318
16	2	3	3	6200	65	43	1	6	.		.	.		8	.	0	0	0	1	5	0	.	.	.	.	.	.	0	0				.	.	Borderline	Negative	Positive	2154	6	0.515	8.5	2.14007
16	2	3	4	7200	69	45	1	9	.		.	.		8	.	0	0	0	1	5	0	.	.	.	.	.	.	0	0				.	.	Negative	Negative	Negative	2154	9	0.101	1.8	0.58779
0	2	3	1	1983	44	31	0	.	1	309	4	1		1	2	0	0	0	1	4	0	2165	1	1	48	4	.	0	0				1	4	Positive	Positive	Positive	2166	0	1.722	200.8	5.30231
16	2	3	2	4600	58	36	1	3	.		.	.		8	.	0	0	0	1	4	0	.	.	.	.	.	.	0	0				.	.	Positive	Positive	Positive	2166	3	1.125	66.4	4.1957
16	2	3	1	1750	43	30	0	.	1	49	4	1		1	2	0	0	0	1	6	0	2167	1	1	36	4	.	0	0				1	4	Positive	Positive	Positive	2168	0	0.747	30.3	3.41115
16	2	3	2	4418	56	36	1	3	.		.	.		8	.	0	0	0	1	6	0	.	.	.	.	.	.	0	0				.	.	Negative	Negative	Negative	2168	3	0.103	1.6	0.47
16	2	3	3	6000	63	39.5	1	6	.		.	.		8	.	0	0	0	1	6	0	.	.	.	.	.	.	0	0				.	.	Negative	Negative	Negative	2168	6	0.142	2.1	0.74194
0	2	3	4	7700	69	45	1	9	.		.	.		8	.	0	0	0	1	6	0	.	.	.	.	.	.	0	0				.	.	Negative	Negative	Negative	2168	9	0.139	2.3	0.83291
0	2	3	1	3011	48	34	0	.	1	154	4	1		3	2	0	0	0	1	9	0	2179	1	1	36	5	.	0	0				3	5	Positive	Positive	Positive	2180	0	0.549	13.5	2.60269
16	2	3	2	5878	61	38	1	3	.		.	.		8	.	0	0	0	1	9	0	.	.	.	.	.	.	0	0				.	.	Negative	Negative	Negative	2180	3	0.153	2.7	0.99325
0	2	3	1	2600	48	32	0	.	1	445	4	1		2	2	0	0	0	1	9	0	2181	1	0	0	5	.	0	0				2	5	Positive	Positive	Positive	2182	0	1.475	154.6	5.04084
16	2	3	2	6200	59	36	1	3	.		.	.		8	.	0	0	0	1	9	0	.	.	.	.	.	.	0	0				.	.	Positive	Positive	Positive	2182	3	1.219	88.2	4.47961
16	2	3	3	7400	63	39.5	1	6	.		.	.		8	.	0	0	0	1	9	0	.	.	.	.	.	.	0	0				.	.	Positive	Positive	Positive	2182	6	0.746	22.9	3.13114
16	2	3	1	1854	43	31	0	.	1	20	4	1		2	2	0	0	0	1	6	0	2193	1	0	0	5	.	0	0				2	5	Positive	Positive	Positive	2194	0	1.496	158.6	5.06639
16	2	3	2	4400	58	34	0	.	.		.	.		8	.	0	0	0	1	6	0	.	.	.	.	.	.	0	0				.	.	Negative	Negative	Negative	2194	3	0.355	6.5	1.8718
16	2	3	3	6200	66	38	0	.	.		.	.		8	.	0	0	0	1	6	0	.	.	.	.	.	.	0	0				.	.	Negative	Negative	Negative	2194	6	0.206	3.2	1.16315
16	2	3	4	7200	72	42	0	.	.		.	.		8	.	0	0	0	1	6	0	.	.	.	.	.	.	0	0				.	.	Negative	Negative	Negative	2194	9	0.102	1.5	0.40547
0	2	3	1	2720	49	83	0	.	1	227	4	1		2	2	0	0	0	1	9	0	2200	1	0	0	5	.	0	0				2	5	Positive	Positive	Positive	2201	0	1.272	116.7	4.75961
16	2	3	2	5300	54	38	1	3	.		.	.		8	.	0	0	0	1	9	0	.	.	.	.	.	.	0	0				.	.	Borderline	Negative	Positive	2201	3	0.46	8.4	2.12823
16	2	3	3	6400	64	40	1	6	.		.	.		8	.	0	0	0	1	9	0	.	.	.	.	.	.	0	0				.	.	Negative	Negative	Negative	2201	6	0.424	7	1.94591
0	2	3	1	1880	46	31	0	.	2	162	1	1		1	2	0	0	0	1	9	1	2202	1	1	42	2	.	0	0				1	2	Negative	Negative	Negative	2203	0	0.413	7.8	2.05412
16	2	3	1	2464	46	32.5	0	.	1	83	4	2		2	2	0	0	0	1	6	0	2204	1	0	0	5	.	0	0				2	5	Positive	Positive	Positive	2205	0	1.417	121.6	4.80074
16	2	3	2	5188	52	38	1	3	.		.	.		8	.	0	0	0	1	6	0	.	.	.	.	.	.	0	0				.	.	Negative	Negative	Negative	2205	3	0.186	3.5	1.25276
16	2	3	3	7100	63	41	1	6	.		.	.		8	.	0	0	0	1	6	0	.	.	.	.	.	.	0	0				.	.	Negative	Negative	Negative	2205	6	0.15	2.3	0.83291
16	2	3	4	8100	68	45	1	9	.		.	.		8	.	0	0	0	1	4	0	.	.	.	.	.	.	0	0				.	.	Negative	Negative	Negative	2205	9	0.151	2.3	0.83291
16	2	3	1	3290	47	35	0	.	1	180	4	1		2	2	0	0	0	1	8	0	2206	1	1	31	4	.	0	0				2	4	Positive	Positive	Positive	2207	0	1.197	81.3	4.39815
16	2	3	2	7288	63	40	1	3	.		.	.		8	.	0	0	0	1	8	0	.	.	.	.	.	.	0	0				.	.	Negative	Negative	Negative	2207	3	0.093	1.8	0.58779
16	2	3	3	9400	64.5	43	1	6	.		.	.		8	.	0	0	0	1	8	0	.	.	.	.	.	.	0	0				.	.	Negative	Negative	Negative	2207	6	0.136	2	0.69315
16	2	3	4	10300	72	47	1	9	.		.	.		8	.	0	0	0	1	8	0	.	.	.	.	.	.	0	0				.	.	Negative	Negative	Negative	2207	9	0.12	1.8	0.58779
16	2	3	1	2800	46	32.5	0	.	2	358	4	1		2	2	0	0	0	1	13	0	2208	1	0	0	4	.	0	0				2	4	Positive	Positive	Positive	2209	0	1.027	50.2	3.91602
16	2	3	1	1280	40	29.5	0	.	1	328	1	1		2	2	0	0	0	1	5	0	2210	1	0	0	3	.	0	0				2	3	Borderline	Negative	Positive	2211	0	0.505	8.4	2.12823
0	2	3	1	1080	39	29	0	.	1	328	1	1		2	2	0	0	0	1	5	0	2210	1	0	0	3	.	0	0				2	3	Positive	Positive	Positive	2212	0	0.68	17.3	2.85071
0	2	3	1	3267	46	34	0	.	1	472	3	1		3	2	0	0	0	1	13	0	2218	1	0	0	5	.	0	0				3	5	Positive	Positive	Positive	2219	0	1.774	186.9	5.23057
16	2	3	2	5700	61	41	1	3	.		.	.		8	.	0	0	0	1	13	0	.	.	.	.	.	.	0	0				.	.	Borderline	Negative	Positive	2219	3	0.557	10.8	2.37955
16	2	3	3	7600	68	44	1	6	.		.	.		8	.	0	0	0	1	13	0	.	.	.	.	.	.	0	0				.	.	Negative	Negative	Negative	2219	6	0.363	5.9	1.77495
16	2	3	1	2900	49	34.5	0	.	1	6	4	1		1	2	0	0	0	1	6	0	2225	1	0	0	5	.	0	0				1	5	Positive	Positive	Positive	2226	0	0.709	19.6	2.97553
16	2	3	2	5600	56	39	1	3	.		.	.		8	.	0	0	0	1	6	0	.	.	.	.	.	.	0	0				.	.	Negative	Negative	Negative	2226	3	0.062	1.2	0.18232
16	2	3	3	7700	68	42	1	6	.		.	.		8	.	0	0	0	1	6	0	.	.	.	.	.	.	0	0				.	.	Negative	Negative	Negative	2226	6	0.085	1.2	0.18232
16	2	3	4	8600	71	47	1	9	.		.	.		8	.	0	0	0	1	6	0	.	.	.	.	.	.	0	0				.	.	Negative	Negative	Negative	2226	9	0.098	1.4	0.33647
16	2	3	1	2198	43	30	0	.	1	396	4	1		3	2	0	0	0	1	7	0	2227	1	1	48	5	.	0	0				3	5	Positive	Positive	Positive	2228	0	1.428	123.6	4.81705
16	2	3	2	4600	53	38	1	3	.		.	.		8	.	0	0	0	1	7	0	.	.	.	.	.	.	0	0				.	.	Negative	Negative	Negative	2228	3	0.218	4	1.38629
16	2	3	3	5698	63	39	1	6	.		.	.		8	.	0	0	0	1	7	0	.	.	.	.	.	.	0	0				.	.	Negative	Negative	Negative	2228	6	0.135	2	0.69315
16	2	3	4	6500	69	44.5	1	9	.		.	.		8	.	0	0	0	1	7	0	.	.	.	.	.	.	0	0				.	.	Negative	Negative	Negative	2228	9	0.083	1.2	0.18232
0	2	3	1	2642	48	32	0	.	1	79	1	1		3	2	0	0	0	1	3	0	2229	1	0	0	5	.	0	0				3	5	Positive	Positive	Positive	2230	0	1.96	220.9	5.39771
16	2	3	2	5100	58	37	1	3	.		.	.		8	.	0	0	0	1	3	0	.	.	.	.	.	.	0	0				.	.	Negative	Negative	Negative	2230	3	0.226	4.2	1.43508
0	2	3	1	2640	49	33	0	.	2	199	1	1		1	2	0	0	0	1	10	0	2341	1	1	14	3	.	0	0				1	3	Positive	Positive	Positive	2242	0	1.878	205.9	5.32739
16	2	3	2	5466	60	38	1	3	.		.	.		8	.	0	0	0	1	10	0	.	.	.	.	.	.	0	0				.	.	Borderline	Negative	Positive	2242	3	0.47	8.6	2.15176
16	2	3	3	7300	66	40.5	1	6	.		.	.		8	.	0	0	0	1	10	0	.	.	.	.	.	.	0	0				.	.	Negative	Negative	Negative	2242	6	0.355	5.8	1.75786
16	2	3	4	8100	70	43.5	1	9	.		.	.		8	.	0	0	0	1	10	0	.	.	.	.	.	.	0	0				.	.	Negative	Negative	Negative	2242	9	0.069	1.3	0.26236
16	2	3	1	2877	48	32.5	0	.	2	482	3	1		2	2	0	0	0	1	7	1	2248	1	0	0	5	.	0	0				2	5	Positive	Positive	Positive	2249	0	1.001	36.7	3.60278
16	2	3	2	5988	58	38.5	1	3	.		.	.		8	.	0	0	0	1	7	1	.	.	.	.	.	.	0	0				.	.	Negative	Negative	Negative	2249	3	0.097	1.8	0.58779
16	2	3	3	7400	63	40.5	1	6	.		.	.		8	.	0	0	0	1	7	1	.	.	.	.	.	.	0	0				.	.	Negative	Negative	Negative	2249	6	0.195	3.1	1.1314
16	2	3	4	8400	69	43.5	1	9	.		.	.		8	.	0	0	0	1	10	0	.	.	.	.	.	.	0	0				.	.	Negative	Negative	Negative	2249	9	0.08	1.2	0.18232
16	2	3	1	2900	47	34	0	.	2	309	4	1		3	2	0	0	0	1	5	0	2278	1	0	0	5	.	0	0				3	5	Positive	Positive	Positive	2279	0	1.204	67.7	4.21509
16	2	3	1	3136	49.5	33.5	0	.	2	358	4	1		2	2	0	0	0	1	5	0	2285	1	0	0	5	.	0	0				2	5	Positive	Positive	Positive	2286	0	1.669	153.2	5.03174
16	2	3	2	5500	63	40	1	3	.		.	.		8	.	0	0	0	1	5	0	.	.	.	.	.	.	0	0				.	.	Negative	Negative	Negative	2286	3	0.193	3.6	1.28093
16	2	3	3	7800	68	42	1	6	.		.	.		8	.	0	0	0	1	5	0	.	.	.	.	.	.	0	0				.	.	Negative	Negative	Negative	2286	6	0.092	1.5	0.40547
16	2	3	4	9000	73	46	1	9	.		.	.		8	.	0	0	0	1	5	0	.	.	.	.	.	.	0	0				.	.	Negative	Negative	Negative	2286	9	0.069	1.1	0.09531
16	2	3	1	3091	48	35	0	.	2	145	1	1		1	2	0	0	0	1	4	0	2287	1	1	48	1	.	0	0				1	1	Positive	Positive	Positive	2288	0	1.483	119	4.77912
0	2	3	1	2073	49	32	0	.	2	445	4	4		3	2	0	0	0	1	10	0	2289	1	1	90	5	.	0	0				3	5	Positive	Positive	Positive	2290	0	1.417	106.9	4.67189
16	2	3	2	6200	64	38.5	1	3	.		.	.		8	.	0	0	0	1	10	0	.	.	.	.	.	.	0	0				.	.	Negative	Negative	Negative	2290	3	0.098	1.9	0.64185
16	2	3	1	2743	48	34.5	0	.	2	424	4	1		3	2	0	0	0	1	4	0	2291	1	1	84	5	.	0	0				3	5	Negative	Negative	Negative	2292	0	0.452	7.4	2.00148
16	2	3	1	3389	49	35	0	.	2	154	3	1		4	2	0	0	0	1	3	0	2298	1	0	0	5	.	0	0				4	5	Positive	Positive	Positive	2299	0	0.92	31.5	3.44999
16	2	3	1	3075	48	35	0	.	2	412	1	1		1	2	0	0	0	1	6	0	2300	1	1	52	3	.	0	0				1	3	Positive	Positive	Positive	2301	0	1.288	83.2	4.42125
16	2	3	2	5800	60	40	1	3	.		.	.		8	.	0	0	0	1	6	0	.	.	.	.	.	.	0	0				.	.	Negative	Negative	Negative	2301	3	0.282	5.2	1.64866
16	2	3	3	7000	66	42.5	1	6	.		.	.		8	.	0	0	0	1	6	0	.	.	.	.	.	.	0	0				.	.	Negative	Negative	Negative	2301	6	0.129	2.2	0.78846
16	2	3	4	8200	72	48	1	9	.		.	.		8	.	0	0	0	1	6	0	.	.	.	.	.	.	0	0				.	.	Negative	Negative	Negative	2301	9	0.064	1.3	0.26236
16	2	3	1	2660	49	34.5	0	.	2	4	4	1		1	2	0	0	0	1	6	0	2312	1	0	0	4	.	0	0				1	4	Positive	Positive	Positive	2313	0	2.009	215.6	5.37342
0	2	3	1	2280	47	34	0	.	2	309	4	1		3	2	0	0	0	1	4	0	2319	1	0	0	5	.	0	0				3	5	Positive	Positive	Positive	2320	0	2.027	219	5.38907
16	2	3	2	5380	59	39	1	3	.		.	.		8	.	0	0	0	1	4	0	.	.	.	.	.	.	0	0				.	.	Positive	Positive	Positive	2320	3	0.658	18.1	2.89591
0	2	3	3	7200	64	43	0	.	.		.	.		8	.	0	0	0	1	4	0	.	.	.	.	.	.	0	0				.	.	Negative	Negative	Negative	2320	6	0.268	4.1	1.41099
16	2	3	4	8100	66	43.5	1	9	.		.	.		8	.	0	0	0	1	4	0	.	.	.	.	.	.	0	0				.	.	Negative	Negative	Negative	2320	9	0.11	1.4	0.33647
0	2	3	1	2998	49	34.5	0	.	2	396	3	1		1	2	0	0	0	1	6	0	2326	1	0	0	5	.	0	0				1	5	Positive	Positive	Positive	2327	0	1.38	120.2	4.78916
16	2	3	2	4440	54	39.7	1	3	.		.	.		8	.	0	0	0	1	6	0	.	.	.	.	.	.	0	0				.	.	Negative	Negative	Negative	2327	3	0.344	6.3	1.84055
16	2	3	3	7600	67.5	45.8	1	6	.		.	.		8	.	0	0	0	1	6	0	.	.	.	.	.	.	0	0				.	.	Negative	Negative	Negative	2327	6	0.091	1.3	0.26236
16	2	3	1	2604	48	34	0	.	2	319	4	1		3	2	0	0	0	1	5	0	2333	1	1	60	5	.	0	0				3	5	Positive	Positive	Positive	2334	0	1.912	216.5	5.37759
16	2	3	1	2919	49	33	0	.	2	445	4	1		1	2	0	0	0	1	9	0	2335	1	0	0	5	.	0	0				1	5	Positive	Positive	Positive	2336	0	0.653	17.9	2.8848
16	2	3	2	4600	55	38.5	1	3	.		.	.		8	.	0	0	0	1	9	0	.	.	.	.	.	.	0	0				.	.	Negative	Negative	Negative	2336	3	0.152	2.8	1.02962
16	2	3	3	6900	64	42.5	1	6	.		.	.		8	.	0	0	0	1	9	0	.	.	.	.	.	.	0	0				.	.	Negative	Negative	Negative	2336	6	0.037	0.6	-0.51083
16	2	3	4	8100	67	42	1	9	.		.	.		8	.	0	0	0	1	9	0	.	.	.	.	.	.	0	0				.	.	Negative	Negative	Negative	2336	9	0.068	0.7	-0.35667
16	2	3	1	2696	34	47	0	.	2	199	1	1		1	2	0	0	0	1	4	0	2346	1	1	48	4	.	0	0				1	4	Positive	Positive	Positive	2347	0	1.407	125.1	4.82911
0	2	3	1	2748	46	32	0	.	2	373	4	1		3	2	0	0	0	1	5	0	2348	1	0	0	5	.	0	0				3	5	Positive	Positive	Positive	2349	0	1.001	51.6	3.94352
16	2	3	2	5794	62	38.5	1	3	.		.	.		8	.	0	0	0	1	5	0	.	.	.	.	.	.	0	0				.	.	Negative	Negative	Negative	2349	3	0.15	2.5	0.91629
16	2	3	3	8748	65	43.5	1	6	.		.	.		8	.	0	0	0	1	5	0	.	.	.	.	.	.	0	0				.	.	Negative	Negative	Negative	2349	6	0.039	0.6	-0.51083
16	2	3	4	10700	75	47.5	1	9	.		.	.		8	.	0	0	0	1	5	0	.	.	.	.	.	.	0	0				.	.	Positive	Positive	Positive	2349	9	0.739	14.6	2.68102
16	2	3	1	2709	48	33	0	.	1	150	1	1		1	2	0	0	0	1	5	0	2355	1	0	0	4	.	0	0				1	4	Positive	Positive	Positive	2356	0	1.218	90.9	4.50976
16	2	3	2	5500	58	40	1	3	.		.	.		8	.	0	0	0	1	5	0	.	.	.	.	.	.	0	0				.	.	Negative	Negative	Negative	2356	3	0.126	2.4	0.87547
16	2	3	3	7412	66	45	1	6	.		.	.		8	.	0	0	0	1	5	0	.	.	.	.	.	.	0	0				.	.	Negative	Negative	Negative	2356	6	0.05	0.8	-0.22314
16	2	3	4	8300	70	47	1	9	.		.	.		8	.	0	0	0	1	5	0	.	.	.	.	.	.	0	0				.	.	Negative	Negative	Negative	2356	9	0.067	0.9	-0.10536
16	2	3	1	3111	50	35	0	.	1	36	4	1		2	2	0	0	0	1	9	0	2357	1	0	0	5	.	0	0				2	5	Positive	Positive	Positive	2358	0	1.653	169.6	5.13344
16	2	3	2	5300	60	39	1	3	.		.	.		8	.	0	0	0	1	9	0	.	.	.	.	.	.	0	0				.	.	Negative	Negative	Negative	2358	3	0.36	6.6	1.88707
16	2	3	3	7100	67	43	1	6	.		.	.		8	.	0	0	0	1	9	0	.	.	.	.	.	.	0	0				.	.	Negative	Negative	Negative	2358	6	0.101	1.7	0.53063
16	2	3	4	8100	71	46.5	1	9	.		.	.		8	.	0	0	0	1	9	0	.	.	.	.	.	.	0	0				.	.	Negative	Negative	Negative	2358	9	0.081	1.1	0.09531
0	2	3	1	2506	49	34	0	.	1	482	4	3		2	2	0	0	0	1	8	0	2361	1	0	0	3	.	0	0				2	3	Positive	Positive	Positive	2362	0	0.859	33.9	3.52342
16	2	3	2	4670	58	38	1	3	.		.	.		8	.	0	0	0	1	8	0	.	.	.	.	.	.	0	0				.	.	Negative	Negative	Negative	2362	3	0.187	3	1.09861
16	2	3	1	3262	50	35	0	.	1	151	3	1		2	2	0	0	0	1	10	0	2363	1	0	0	5	.	0	0				2	5	Positive	Positive	Positive	2364	0	1.71	179.9	5.1924
16	2	3	2	6000	60	40	1	3	.		.	.		8	.	0	0	0	1	10	0	.	.	.	.	.	.	0	0				.	.	Positive	Positive	Positive	2364	3	1.057	32.4	3.47816
16	2	3	3	7754	67	42	1	6	.		.	.		8	.	0	0	0	1	10	0	.	.	.	.	.	.	0	0				.	.	Negative	Negative	Negative	2364	6	0.203	3.5	1.25276
16	2	3	4	8600	72	46.5	1	9	.		.	.		8	.	0	0	0	1	10	0	.	.	.	.	.	.	0	0				.	.	Negative	Negative	Negative	2364	9	0.078	1.5	0.40547
16	2	3	1	1512	41	30	0	.	1	180	1	1		1	2	0	0	0	1	5	0	2365	1	0	0	5	.	0	0				1	5	Positive	Positive	Positive	2366	0	1.08	65.9	4.18814
16	2	3	1	3885	49	34	0	.	1	199	1	1		1	2	0	0	0	1	7	0	2377	1	0	0	4	.	0	0				1	4	Positive	Positive	Positive	2378	0	1.674	143	4.96284
16	2	3	2	5694	63	40	1	3	.		.	.		8	.	0	0	0	1	7	0	.	.	.	.	.	.	0	0				.	.	Positive	Positive	Positive	2378	3	1.61	128	4.85203
16	2	3	3	7030	69	44	1	6	.		.	.		8	.	0	0	0	1	7	0	.	.	.	.	.	.	0	0				.	.	Positive	Positive	Positive	2378	6	0.812	26.1	3.26194
16	2	3	4	8100	72	45	1	9	.		.	.		8	.	0	0	0	1	7	0	.	.	.	.	.	.	0	0				.	.	Negative	Negative	Negative	2378	9	0.367	5.5	1.70475
16	2	3	1	2434	49	34	0	.	2	69	4	1		2	2	0	0	0	1	3	0	2379	1	0	0	4	.	0	0				2	4	Positive	Positive	Positive	2380	0	1.304	61.7	4.12228
16	2	3	2	7300	62	39	1	3	.		.	.		8	.	0	0	0	1	3	0	.	.	.	.	.	.	0	0				.	.	Negative	Negative	Negative	2380	3	0.17	2.8	1.02962
16	2	3	3	7600	67	42.5	1	6	.		.	.		8	.	0	0	0	1	3	0	.	.	.	.	.	.	0	0				.	.	Negative	Negative	Negative	2380	6	0.063	1	0
16	2	3	4	10600	69	46	1	9	.		.	.		8	.	0	0	0	1	3	0	.	.	.	.	.	.	0	0				.	.	Negative	Negative	Negative	2380	9	0.167	2.1	0.74194
16	2	3	1	2940	49	34	0	.	2	49	4	4		2	2	0	0	0	1	5	0	2383	1	1	144	2	.	0	0				2	2	Positive	Positive	Positive	2384	0	0.919	25.1	3.22287
0	2	3	1	3024	49	35	0	.	2	101	4	1		3	2	0	0	0	1	3	0	2390	1	0	0	5	.	0	0				3	5	Positive	Positive	Positive	2391	0	1.113	35.2	3.56105
16	2	3	1	2816	48	34	0	.	1	145	1	1		1	2	0	0	0	1	7	0	2396	1	0	0	3	.	0	0				1	3	Positive	Positive	Positive	2397	0	1.563	118.6	4.77576
16	2	3	2	5600	59	39	1	3	.		.	.		8	.	0	0	0	1	7	0	.	.	.	.	.	.	0	0				.	.	Negative	Negative	Negative	2397	3	0.444	6.8	1.91692
16	2	3	3	8400	63	42.5	1	6	.		.	.		8	.	0	0	0	1	7	0	.	.	.	.	.	.	0	0				.	.	Negative	Negative	Negative	2397	6	0.091	1.5	0.40547
16	2	3	4	8100	71	43.5	1	9	.		.	.		8	.	0	0	0	1	7	0	.	.	.	.	.	.	0	0				.	.	Negative	Negative	Negative	2397	9	0.103	1.1	0.09531
0	2	3	1	2893	50	34	0	.	1	103	4	1		5	2	0	0	0	1	6	0	2398	1	0	0	5	.	0	0				4	5	Positive	Positive	Positive	2399	0	2.103	237.3	5.46933
16	2	3	1	2493	50	35	0	.	1	242	4	1		3	2	0	0	0	1	3	0	2405	1	0	0	5	.	0	0				3	5	Positive	Positive	Positive	2406	0	0.948	26.6	3.28091
16	2	3	1	2803	48	34	0	.	2	328	3	1		3	2	0	0	0	1	3	0	2407	1	1	60	5	.	0	0				3	5	Positive	Positive	Positive	2408	0	1.99	212.4	5.35847
16	2	3	2	7300	62	43	1	3	.		.	.		8	.	0	0	0	1	5	0	.	.	.	.	.	.	0	0				.	.	Positive	Positive	Positive	2408	3	1.381	79.7	4.37827
16	2	3	3	9400	70	45	1	6	.		.	.		8	.	0	0	0	1	5	0	.	.	.	.	.	.	0	0				.	.	Negative	Negative	Negative	2408	6	0.486	7.6	2.02815
16	2	3	4	10500	73	45.5	1	9	.		.	.		8	.	0	0	0	1	5	0	.	.	.	.	.	.	0	0				.	.	Negative	Negative	Negative	2408	9	0.152	1.7	0.53063
0	2	3	1	2819	48	35	0	.	2	83	4	1		1	2	0	0	0	1	7	0	2414	1	1	18	5	.	0	0				1	5	Positive	Positive	Positive	2415	0	0.951	26.8	3.2884
16	2	3	2	7700	59	40	1	3	.		.	.		8	.	0	0	0	1	7	0	.	.	.	.	.	.	0	0				.	.	Negative	Negative	Negative	2415	3	0.179	2.9	1.06471
0	2	3	1	3100	49	35	0	.	2	114	3	1		1	2	0	0	0	1	8	0	2416	1	0	0	5	.	0	0				1	5	Positive	Positive	Positive	2417	0	1.779	175	5.16479
16	2	3	2	6800	60	41	1	3	.		.	.		8	.	0	0	0	1	8	0	.	.	.	.	.	.	0	0				.	.	Positive	Positive	Positive	2417	3	1.342	71.4	4.2683
0	2	3	1	2956	48	35	0	.	2	162	4	4		4	2	0	0	0	1	7	0	2418	1	0	0	5	.	0	0				4	5	Positive	Positive	Positive	2419	0	0.588	13	2.56495
16	2	3	1	2891	46	32	0	.	1	472	1	2		1	2	0	0	0	1	4	0	2430	1	1	54	3	.	0	0				1	3	Positive	Positive	Positive	2431	0	1.205	68.3	4.22391
16	2	3	2	5600	60	39	1	3	.		.	.		8	.	0	0	0	1	4	0	.	.	.	.	.	.	0	0				.	.	Borderline	Negative	Positive	2431	3	0.689	11.8	2.4681
16	2	3	3	7300	64	41	1	6	.		.	.		8	.	0	0	0	1	4	0	.	.	.	.	.	.	0	0				.	.	Negative	Negative	Negative	2431	6	0.215	3.7	1.30833
16	2	3	4	8500	70	41.5	1	9	.		.	.		8	.	0	0	0	1	4	0	.	.	.	.	.	.	0	0				.	.	Negative	Negative	Negative	2431	9	0.089	1	0
0	2	3	1	2672	47	32.5	0	.	1	4	1	1		1	2	0	0	0	1	7	0	2432	1	0	0	2	.	0	0				1	2	Positive	Positive	Positive	2433	0	1.693	158.7	5.06702
16	2	3	2	5148	57	37.5	1	3	.		.	.		8	.	0	0	0	1	7	0	.	.	.	.	.	.	0	0				.	.	Positive	Positive	Positive	2433	3	1.055	32.3	3.47507
16	2	3	3	6504	65	42	1	6	.		.	.		8	.	0	0	0	1	7	0	.	.	.	.	.	.	0	0				.	.	Negative	Negative	Negative	2433	6	0.175	3	1.09861
8	2	3	1	3003	49	34	0	.	1	150	3	1		3	2	0	0	0	1	7	0	2434	1	1	24	5	.	0	0				3	5	Negative	Negative	Negative	2435	0	0.207	2.9	1.06471
0	2	3	2	5486	58	38	1	3	.		.	.		8	.	0	0	0	1	7	0	.	.	.	.	.	.	0	0				.	.	Negative	Negative	Negative	2435	3	0.042	0.8	-0.22314
0	2	3	1	2977	49	32	0	.	1	373	4	1		2	2	0	0	0	1	3	0	2436	1	0	0	5	.	0	0				2	5	Negative	Negative	Negative	2437	0	0.337	5.5	1.70475
16	2	3	2	5878	61	36	1	3	.		.	.		8	.	0	0	0	1	3	0	.	.	.	.	.	.	0	0				.	.	Negative	Negative	Negative	2437	3	0.137	2.3	0.83291
0	2	3	3	7700	64.5	41	1	6	.		.	.		8	.	0	0	0	1	5	0	.	.	.	.	.	.	0	0				.	.	Negative	Negative	Negative	2437	6	0.082	1.2	0.18232
16	2	3	1	2858	48	33	0	.	1	242	4	1		1	2	0	0	0	1	5	0	2438	1	0	0	4	.	0	0				1	4	Positive	Positive	Positive	2439	0	1.195	64.6	4.16821
16	2	3	2	5400	59	39	1	3	.		.	.		8	.	0	0	0	1	5	0	.	.	.	.	.	.	0	0				.	.	Borderline	Negative	Positive	2439	3	0.583	8.9	2.18605
16	2	3	3	6300	65	41.5	1	6	.		.	.		8	.	0	0	0	1	4	0	.	.	.	.	.	.	0	0				.	.	Negative	Negative	Negative	2439	6	0.134	2.3	0.83291
16	2	3	4	6200	65	41.5	1	9	.		.	.		8	.	0	0	0	1	4	0	.	.	.	.	.	.	0	0				.	.	Negative	Negative	Negative	2439	9	0.068	0.8	-0.22314
16	2	3	1	3500	34	47	0	.	1	6	1	1		1	2	0	0	0	1	4	1	2440	1	1	36	3	.	0	0				1	3	Positive	Positive	Positive	2441	0	0.675	12.4	2.5177
16	2	3	2	6000	56	38	1	3	.		.	.		8	.	0	0	0	1	4	1	.	.	.	.	.	.	0	0				.	.	Negative	Negative	Negative	2441	3	0.258	4.1	1.41099
16	2	3	3	7500	66	41	1	6	.		.	.		8	.	0	0	0	1	4	1	.	.	.	.	.	.	0	0				.	.	Negative	Negative	Negative	2441	6	0.065	1.1	0.09531
16	2	3	4	8200	68	41.5	1	9	.		.	.		8	.	0	0	0	1	4	1	.	.	.	.	.	.	0	1	1	1		.	.	Negative	Negative	Negative	2441	9	0.098	1.1	0.09531
0	2	3	1	2570	47	32.5	0	.	1	227	4	1		2	2	0	0	0	1	6	0	2443	1	1	36	5	.	0	0				2	5	Positive	Positive	Positive	2444	0	2.035	223.3	5.40852
16	2	3	2	4381	58	37.5	0	.	.		.	.		8	.	0	0	0	1	6	0	.	.	.	.	.	.	0	0				.	.	Positive	Positive	Positive	2444	3	1.748	157.1	5.05688
16	2	3	1	3294	49	35	0	.	2	412	4	4		3	2	0	0	0	1	5	0	2445	1	0	0	5	.	0	0				3	5	Positive	Positive	Positive	2446	0	1.514	124.9	4.82751
16	2	3	2	6654	64	40	1	3	.		.	.		8	.	0	0	0	1	5	0	.	.	.	.	.	.	0	0				.	.	Negative	Negative	Negative	2446	3	0.411	6.3	1.84055
16	2	3	3	8600	70	43.5	0	.	.		.	.		8	.	0	0	0	1	5	0	.	.	.	.	.	.	0	0				.	.	Negative	Negative	Negative	2446	6	0.026	0.4	-0.91629
16	2	3	4	9700	73	45	1	9	.		.	.		8	.	0	0	0	1	5	0	.	.	.	.	.	.	0	0				.	.	Negative	Negative	Negative	2446	9	0.042	0.3	-1.20397
16	2	3	1	2622	48	33	0	.	1	36	1	1		2	2	0	0	0	1	10	1	2447	1	0	0	5	.	0	0				2	5	Positive	Positive	Positive	2448	0	1.681	156.4	5.05242
16	2	3	2	4494	57	37	1	3	.		.	.		8	.	0	0	0	1	10	1	.	.	.	.	.	.	0	0				.	.	Positive	Positive	Positive	2448	3	1.202	41.9	3.73529
16	2	3	3	6600	63	41	1	6	.		.	.		8	.	0	0	0	1	10	1	.	.	.	.	.	.	0	0				.	.	Negative	Negative	Negative	2448	6	0.214	3.7	1.30833
16	2	3	4	6100	68	41.5	1	9	.		.	.		8	.	0	0	0	1	10	1	.	.	.	.	.	.	0	0				.	.	Negative	Negative	Negative	2448	9	0.081	0.9	-0.10536
16	2	3	1	3118	49	34	0	.	1	69	4	1		4	2	0	0	0	1	7	0	2449	1	0	0	5	.	0	0				4	5	Negative	Negative	Negative	2450	0	0.153	1.7	0.53063
0	2	3	1	3554	49	35	0	.	2	151	4	1		3	2	0	0	0	1	5	0	2451	1	0	0	5	.	0	0				3	5	Positive	Positive	Positive	2452	0	1.455	133.4	4.89335
16	2	3	1	2221	46	32	0	.	2	114	1	1		1	2	0	0	0	1	3	0	2453	1	0	0	3	.	0	0				1	3	Positive	Positive	Positive	2454	0	1.848	196.7	5.28168
16	2	3	2	4100	54	37	1	3	.		.	.		8	.	0	0	0	1	3	0	.	.	.	.	.	.	0	0				.	.	Positive	Positive	Positive	2454	3	1.028	30.8	3.42751
16	2	3	3	6600	62	39.5	1	6	.		.	.		8	.	0	0	0	1	3	0	.	.	.	.	.	.	0	0				.	.	Negative	Negative	Negative	2454	6	0.171	2.9	1.06471
16	2	3	4	6000	63	41	1	9	.		.	.		8	.	0	0	0	1	3	0	.	.	.	.	.	.	0	0				.	.	Negative	Negative	Negative	2454	9	0.156	1.8	0.58779
16	2	3	1	2104	47	30.5	0	.	2	424	4	4		1	2	0	0	0	1	8	0	2461	1	0	0	4	.	0	0				1	4	Positive	Positive	Positive	2462	0	0.826	35.7	3.57515
16	2	3	2	5938	60.5	37	1	3	.		.	.		8	.	0	0	0	1	8	0	.	.	.	.	.	.	0	0				.	.	Negative	Negative	Negative	2462	3	0.336	5.2	1.64866
16	2	3	3	8300	65	41.5	1	6	.		.	.		8	.	0	0	0	1	8	0	.	.	.	.	.	.	0	0				.	.	Negative	Negative	Negative	2462	6	0.069	1.1	0.09531
16	2	3	4	10600	69	46	1	9	.		.	.		8	.	0	0	0	1	8	0	.	.	.	.	.	.	0	0				.	.	Negative	Negative	Negative	2462	9	0.087	0.8	-0.22314
16	2	3	1	2468	49	33.5	0	.	2	145	2	1		1	2	0	0	0	1	5	1	2463	1	0	0	5	.	0	0				1	5	Positive	Positive	Positive	2464	0	1.372	120	4.78749
16	2	3	1	2911	49	35	0	.	2	83	4	1		2	2	0	0	0	1	7	1	2465	1	0	0	5	.	0	0				2	5	Positive	Positive	Positive	2466	0	1.495	139.8	4.94021
0	2	3	1	3264	48	35	0	.	1	103	4	4		3	2	0	0	0	1	5	0	2467	1	0	0	5	.	0	0				3	5	Positive	Positive	Positive	2468	0	1.056	40.7	3.70623
16	2	3	2	7200	64.5	40	1	3	.		.	.		8	.	0	0	0	1	5	0	.	.	.	.	.	.	0	0				.	.	Negative	Negative	Negative	2468	3	0.328	5.2	1.64866
0	2	3	1	2087	46	31.5	0	.	2	472	4	1		5	2	0	0	0	1	6	0	2469	1	0	0	5	.	0	0				4	5	Positive	Positive	Positive	2470	0	1.867	199.8	5.29732
0	2	3	1	3513	50	36.5	0	.	2	150	4	1		3	2	0	0	0	1	4	0	2471	1	1	72	5	.	0	0				3	5	Positive	Positive	Positive	2472	0	1.437	130.5	4.87137
16	2	3	2	7100	66	41	1	3	.		.	.		8	.	0	0	0	1	4	0	.	.	.	.	.	.	0	0				.	.	Positive	Positive	Positive	2472	3	0.804	21.6	3.07269
16	2	3	3	8200	72	47	1	6	.		.	.		8	.	0	0	0	1	4	0	.	.	.	.	.	.	0	0				.	.	Negative	Negative	Negative	2472	6	0.233	3.6	1.28093
16	2	3	4	9400	72	48	1	9	.		.	.		8	.	0	0	0	1	4	0	.	.	.	.	.	.	0	0				.	.	Negative	Negative	Negative	2472	9	0.189	2.3	0.83291
0	2	3	1	1736	42	29.5	0	.	2	4	4	1		1	2	0	0	0	1	4	0	2473	1	1	36	4	.	0	0				1	4	Positive	Positive	Positive	2474	0	0.892	42.7	3.7542
0	2	3	1	3220	49	34	0	.	2	242	4	1		2	2	0	0	0	1	13	0	2475	1	0	0	5	.	0	0				2	5	Positive	Positive	Positive	2476	0	1.708	161.3	5.08327
16	2	3	1	2928	49	34.8	0	.	2	373	4	1		1	2	0	0	0	1	6	0	2484	1	1	60	5	.	0	0				1	5	Positive	Positive	Positive	2485	0	0.859	33.2	3.50255
0	2	3	1	3700	50	35	0	.	1	36	1	1		1	2	0	0	0	1	8	0	2491	1	3	72	3	.	0	0				1	3	Positive	Positive	Positive	2492	0	0.871	34.1	3.5293
0	2	3	1	2750	49	33	0	.	1	6	4	1		1	2	0	0	0	1	5	0	2493	1	2	54	4	.	0	0				1	4	Positive	Positive	Positive	2494	0	1.106	58	4.06044
0	2	3	1	3421	50	31	0	.	2	154	4	1		4	2	0	0	0	1	3	0	2499	1	0	0	5	.	0	0				4	5	Positive	Positive	Positive	2500	0	0.59	12.5	2.52573
16	2	3	2	6700	63	41	1	3	.		.	.		8	.	0	0	0	1	3	0	.	.	.	.	.	.	0	0				.	.	Negative	Negative	Negative	2500	3	0.222	3.4	1.22378
16	2	3	1	3409	49	33	0	.	2	114	3	4		3	2	0	0	0	1	7	0	2501	1	0	0	4	.	0	0				3	4	Positive	Positive	Positive	2502	0	1.347	113.5	4.7318
16	2	3	2	7000	62	39.5	1	3	.		.	.		8	.	0	0	0	1	7	0	.	.	.	.	.	.	0	0				.	.	Positive	Positive	Positive	2502	3	0.945	30.5	3.41773
16	2	3	3	9000	71	46	1	6	.		.	.		8	.	0	0	0	1	7	0	.	.	.	.	.	.	0	0				.	.	Negative	Negative	Negative	2502	6	0.268	4.1	1.41099
16	2	3	4	9900	72	47.5	1	9	.		.	.		8	.	0	0	0	1	7	0	.	.	.	.	.	.	0	0				.	.	Negative	Negative	Negative	2502	9	0.098	1.8	0.58779
0	2	3	1	2880	48	34	0	.	1	424	4	1		2	2	0	0	0	1	10	0	2523	1	1	90	5	.	0	0				2	5	Positive	Positive	Positive	2524	0	1.621	127.7	4.84968
16	2	3	2	5802	64	37.5	1	3	.		.	.		8	.	0	0	0	1	10	0	.	.	.	.	.	.	0	0				.	.	Borderline	Negative	Positive	2524	3	0.52	8.1	2.09186
0	2	3	1	2575	49	34	0	.	1	412	4	1		1	2	0	0	0	1	9	0	2525	1	2	48	5	.	0	0				1	5	Positive	Positive	Positive	2526	0	1.488	146	4.98361
16	2	3	1	2672	49	34	0	.	1	242	4	1		2	2	0	0	0	1	5	0	2529	1	0	0	5	.	0	0				2	5	Positive	Positive	Positive	2530	0	1.105	57.7	4.05526
16	2	3	2	7000	61	41	1	3	.		.	.		8	.	0	0	0	1	5	0	.	.	.	.	.	.	0	0				.	.	Negative	Negative	Negative	2530	3	0.453	7.2	1.97408
16	2	3	3	7600	62	43.5	1	6	.		.	.		8	.	0	0	0	1	5	0	.	.	.	.	.	.	0	0				.	.	Negative	Negative	Negative	2530	6	0.134	2	0.69315
16	2	3	4	8500	64	47	1	9	.		.	.		8	.	0	0	0	1	5	0	.	.	.	.	.	.	0	0				.	.	Negative	Negative	Negative	2530	9	0.118	2.1	0.74194
16	2	3	1	2861	48	34	0	.	2	150	4	1		2	2	0	0	0	1	7	0	2531	1	0	0	5	.	0	0				2	5	Negative	Negative	Negative	2532	0	0.093	2	0.69315
16	2	3	2	6100	63	38	1	3	.		.	.		8	.	0	0	0	1	7	0	.	.	.	.	.	.	0	0				.	.	Positive	Positive	Positive	2532	3	0.837	23.7	3.16548
16	2	3	3	7400	66	42	1	6	.		.	.		8	.	0	0	0	1	7	0	.	.	.	.	.	.	0	0				.	.	Negative	Negative	Negative	2532	6	0.137	2	0.69315
16	2	3	4	9300	69	48	1	9	.		.	.		8	.	0	0	0	1	7	0	.	.	.	.	.	.	0	0				.	.	Negative	Negative	Negative	2532	9	0.115	2.1	0.74194
0	2	3	1	2584	49	34	0	.	1	4	1	1		1	2	0	0	0	1	7	0	2538	1	1	36	4	.	0	0				1	4	Positive	Positive	Positive	2539	0	0.871	30.7	3.42426
16	2	3	1	2529	48	33	0	.	2	69	1	1		1	2	0	0	0	1	8	0	2545	1	0	0	4	.	0	0				1	4	Borderline	Negative	Positive	2546	0	0.557	10.2	2.32239
16	2	3	2	6200	60	38	1	3	.		.	.		8	.	0	0	0	1	8	0	.	.	.	.	.	.	0	0				.	.	Negative	Negative	Negative	2546	3	0.395	6.3	1.84055
16	2	3	3	8000	67	46	1	6	.		.	.		8	.	0	0	0	1	3	0	.	.	.	.	.	.	0	0				.	.	Negative	Negative	Negative	2546	6	0.118	1.7	0.53063
16	2	3	4	9000	68	46	1	9	.		.	.		8	.	0	0	0	1	3	0	.	.	.	.	.	.	0	0				.	.	Negative	Negative	Negative	2546	9	0.084	1.5	0.40547
0	2	3	1	3326	49	34.5	0	.	1	145	4	1		2	2	0	0	0	1	4	0	2572	1	0	0	5	.	0	0				2	5	Positive	Positive	Positive	2573	0	1.386	126.9	4.8434
16	2	3	2	6500	62	39	1	3	.		.	.		8	.	0	0	0	1	4	0	.	.	.	.	.	.	0	0				.	.	Negative	Negative	Negative	2573	3	0.054	0.9	-0.10536
0	2	3	1	3032	48	34	0	.	2	412	4	1		2	2	0	0	0	1	3	1	2577	1	0	0	5	.	0	0				2	5	Positive	Positive	Positive	2578	0	1.309	109.1	4.69226
0	2	3	1	2886	48	34.5	0	.	2	151	4	1		2	2	0	0	0	1	8	0	2584	1	0	0	5	.	0	0				2	5	Positive	Positive	Positive	2585	0	0.87	33.3	3.50556
16	2	3	1	3541	48	34	0	.	2	69	4	1		2	2	0	0	0	1	6	0	2601	1	0	0	5	.	0	0				2	5	Borderline	Negative	Positive	2602	0	0.54	10.2	2.32239
16	2	3	2	6400	66	39	1	3	.		.	.		8	.	0	0	0	1	6	0	.	.	.	.	.	.	0	0				.	.	Negative	Negative	Negative	2602	3	0.195	3	1.09861
16	2	3	3	8200	72	43	1	6	.		.	.		8	.	0	0	0	1	6	0	.	.	.	.	.	.	0	0				.	.	Negative	Negative	Negative	2602	6	0.073	0.8	-0.22314
16	2	3	4	9200	73	47	1	9	.		.	.		8	.	0	0	0	1	6	0	.	.	.	.	.	.	0	0				.	.	Negative	Negative	Negative	2602	9	0.088	1.7	0.53063
0	2	3	1	3100	49	34	0	.	1	83	4	1		1	2	0	0	0	1	3	0	2603	1	0	0	4	.	0	0				1	4	Positive	Positive	Positive	2604	0	1.832	174.9	5.16421
0	2	3	1	3113	49	35	0	.	2	114	3	1		2	2	0	0	0	1	3	0	2605	1	0	0	5	.	0	0				2	5	Positive	Positive	Positive	2606	0	1.16	38.2	3.64284
0	2	3	1	2250	47	33	0	.	2	424	1	1		1	2	0	0	0	1	5	0	2610	1	0	0	1	.	0	0				1	1	Negative	Negative	Negative	2611	0	0.301	4.2	1.43508
16	2	3	2	4500	62	37	0	.	.		.	.		8	.	0	0	0	1	5	0	.	.	.	.	.	.	0	0				.	.	Negative	Negative	Negative	2611	3	0.146	2.5	0.91629
16	2	3	1	2853	47	34	0	.	2	151	4	1		2	2	0	0	0	1	8	0	2644	1	0	0	4	.	0	0				2	4	Positive	Positive	Positive	2645	0	1.68	142.8	4.96145
16	2	3	2	6400	59	40.5	1	3	.		.	.		8	.	0	0	0	1	8	0	.	.	.	.	.	.	0	0				.	.	Borderline	Negative	Positive	2645	3	0.58	10.7	2.37024
16	2	3	3	9100	68	43	1	4	.		.	.		8	.	0	0	0	1	8	0	.	.	.	.	.	.	0	0				.	.	Negative	Negative	Negative	2645	6	0.108	1.1	0.09531
16	2	3	4	9500	72	45	1	4	.		.	.		8	.	0	0	0	1	8	0	.	.	.	.	.	.	0	0				.	.	Negative	Negative	Negative	2645	9	0.078	1	0
0	2	3	1	3180	49	34	0	.	1	424	4	1		2	2	0	0	0	1	6	0	2660	1	1	96	4	.	0	0				2	4	Positive	Positive	Positive	2661	0	1.646	135.6	4.90971
0	2	3	1	2141	46	32	0	.	2	396	4	1		1	2	0	0	0	1	6	0	2667	1	0	0	4	.	0	0				1	4	Positive	Positive	Positive	2668	0	2.06	198.1	5.28877
16	2	3	1	2322	46	33.5	0	.	2	114	3	1		1	2	0	0	0	1	7	0	2679	1	0	0	5	.	0	0				1	5	Positive	Positive	Positive	2680	0	0.849	28.7	3.3569
16	2	3	2	6000	59	39	1	3	.		.	.		8	.	0	0	0	1	7	0	.	.	.	.	.	.	0	0				.	.	Negative	Negative	Negative	2680	3	0.127	2.1	0.74194
16	2	3	3	8600	69	44	1	6	.		.	.		8	.	0	0	0	1	7	0	.	.	.	.	.	.	0	0				.	.	Negative	Negative	Negative	2680	6	0.076	0.9	-0.10536
16	2	3	4	10000	71	44.5	1	9	.		.	.		8	.	0	0	0	1	7	0	.	.	.	.	.	.	0	0				.	.	Negative	Negative	Negative	2680	9	0.037	0.8	-0.22314
0	2	3	1	2032	46	33	0	.	2	114	3	1		1	2	0	0	0	1	7	0	2679	1	0	0	5	.	0	0				1	5	Borderline	Negative	Positive	2681	0	0.627	9.7	2.27213
16	2	3	2	5600	56	38	1	3	.		.	.		8	.	0	0	0	1	7	0	.	.	.	.	.	.	0	0				.	.	Negative	Negative	Negative	2681	3	0.133	2.2	0.78846
16	2	3	3	7900	66	45	1	6	.		.	.		8	.	0	0	0	1	7	0	.	.	.	.	.	.	0	0				.	.	Negative	Negative	Negative	2681	6	0.086	1	0
16	2	3	4	9400	69	45.5	1	9	.		.	.		8	.	0	0	0	1	7	0	.	.	.	.	.	.	0	0				.	.	Negative	Negative	Negative	2681	9	0.091	1.7	0.53063
0	2	3	1	3146	48	35	0	.	1	69	4	1		2	2	0	0	0	1	8	0	2687	1	1	48	5	.	0	0				2	5	Positive	Positive	Positive	2688	0	1.287	66.5	4.1972
0	2	3	1	3371	49	32	0	.	2	227	3	1		2	2	0	0	0	1	3	0	2694	1	0	0	4	.	0	0				2	4	Positive	Positive	Positive	2695	0	1.302	91.2	4.51305
16	2	3	1	2600	46	31	0	.	1	114	1	1		1	2	0	0	0	1	4	0	2703	1	1	30	2	.	0	0				1	2	Positive	Positive	Positive	2704	0	1.457	120.6	4.79248
16	2	3	2	5000	54	38	1	3	.		.	.		8	.	0	0	0	1	4	0	.	.	.	.	.	.	0	0				.	.	Positive	Positive	Positive	2704	3	1.132	57.3	4.0483
16	2	3	3	9600	62	43	1	6	.		.	.		8	.	0	0	0	1	4	0	.	.	.	.	.	.	0	0				.	.	Negative	Negative	Negative	2704	6	0.205	2.6	0.95551
16	2	3	4	8400	63	44	1	9	.		.	.		8	.	0	0	0	1	4	0	.	.	.	.	.	.	0	0				.	.	Negative	Negative	Negative	2704	9	0.022	0.7	-0.35667
16	2	3	1	3056	49	34	0	.	2	373	4	1		1	2	0	0	0	1	4	0	2705	1	1	48	3	.	0	0				1	3	Positive	Positive	Positive	2706	0	1.045	38.9	3.66099
16	2	3	2	5100	60	42	1	3	.		.	.		8	.	0	0	0	1	4	0	.	.	.	.	.	.	0	0				.	.	Negative	Negative	Negative	2706	3	0.323	5.6	1.72277
16	2	3	3	8000	68	45.5	1	6	.		.	.		8	.	0	0	0	1	4	0	.	.	.	.	.	.	0	0				.	.	Negative	Negative	Negative	2706	6	0.171	1.9	0.64185
16	2	3	4	7000	69	46	1	9	.		.	.		8	.	0	0	0	1	4	0	.	.	.	.	.	.	0	0				.	.	Negative	Negative	Negative	2706	9	0.063	0.9	-0.10536
0	2	3	1	3000	46	33.5	0	.	1	424	1	1		1	2	0	0	0	1	4	0	2719	1	1	60	3	.	0	0				1	3	Positive	Positive	Positive	2720	0	1.369	103.9	4.64343
0	2	3	1	2700	47	34	0	.	1	103	1	1		1	2	0	0	0	1	3	0	2721	1	0	0	1	.	0	0				1	1	Positive	Positive	Positive	2722	0	1.3	90.8	4.50866
0	2	3	1	3100	49	34	0	.	1	69	4	1		1	2	0	0	0	1	13	0	2723	1	0	0	5	.	0	0				1	5	Positive	Positive	Positive	2724	0	1.607	149	5.00395
0	2	3	1	2469	47	32	0	.	2	412	4	1		1	1	0	0	0	1	5	0	2730	1	0	0	5	.	0	0				1	5	Positive	Positive	Positive	2731	0	1.751	148	4.99721
16	2	3	2	6900	64	42	1	3	.		.	.		8	.	0	0	0	1	5	0	.	.	.	.	.	.	0	0				.	.	Negative	Negative	Negative	2731	3	0.371	6.5	1.8718
16	2	3	3	6200	65	42.5	1	6	.		.	.		8	.	0	0	0	1	5	0	.	.	.	.	.	.	0	0				.	.	Negative	Negative	Negative	2731	6	0.133	1.4	0.33647
16	2	3	4	9000	71	44	1	9	.		.	.		8	.	0	0	0	1	5	0	.	.	.	.	.	.	0	0				.	.	Negative	Negative	Negative	2731	9	0.032	1.1	0.09531
0	2	3	1	2600	49	31.5	0	.	1	69	1	1		1	2	0	0	0	1	8	0	2732	1	0	0	5	.	0	0				1	5	Positive	Positive	Positive	2733	0	1.379	105.8	4.66155
0	2	3	1	2880	48	32	0	.	1	83	4	1		2	2	0	0	0	1	9	1	2755	1	0	0	5	.	0	0				2	5	Positive	Positive	Positive	2756	0	1.911	206.6	5.33078
16	2	3	1	2976	49	35	0	.	1	472	3	1		2	1	0	0	0	1	5	0	2763	1	1	22	4	.	0	0				2	4	Positive	Positive	Positive	2764	0	1.779	158.7	5.06702
16	2	3	2	5200	72	43.5	1	3	.		.	.		8	.	0	0	0	1	5	0	.	.	.	.	.	.	0	0				.	.	Positive	Positive	Positive	2764	3	1.208	69.2	4.237
16	2	3	3	7400	68	44	1	6	.		.	.		8	.	0	0	0	1	5	0	.	.	.	.	.	.	0	0				.	.	Negative	Negative	Negative	2764	6	0.245	3.8	1.335
16	2	3	4	7000	69	44.5	1	9	.		.	.		8	.	0	0	0	1	5	0	.	.	.	.	.	.	0	0				.	.	Negative	Negative	Negative	2764	9	0.115	2.1	0.74194
0	2	3	1	3684	50	35	0	.	2	151	1	1		2	2	0	0	0	1	3	0	2768	1	0	0	5	.	0	0				2	5	Negative	Negative	Negative	2769	0	0.335	5.5	1.70475
16	2	3	1	2904	48	33	0	.	1	4	4	1		3	2	0	0	0	1	5	0	2770	1	0	0	5	.	0	0				3	5	Positive	Positive	Positive	2771	0	2.376	221.7	5.40133
16	2	3	2	5200	62	40	1	1	.		.	.		8	.	0	0	0	1	5	0	.	.	.	.	.	.	0	0				.	.	Positive	Positive	Positive	2771	3	0.948	35.1	3.5582
16	2	3	3	8000	66	41.5	1	4	.		.	.		8	.	0	0	0	1	5	0	.	.	.	.	.	.	0	0				.	.	Negative	Negative	Negative	2771	6	0.196	2.9	1.06471
16	2	3	4	9000	69	42.5	1	4	.		.	.		8	.	0	0	0	1	2	0	.	.	.	.	.	.	0	0				.	.	Negative	Negative	Negative	2771	9	0.088	1.7	0.53063
16	2	3	1	3400	48	34.5	0	.	2	145	3	1		1	2	0	0	0	1	10	1	2772	1	2	54	4	.	0	0				1	4	Positive	Positive	Positive	2773	0	1.351	83.1	4.42004
16	2	3	2	6900	69	44.5	1	3	.		.	.		8	.	0	0	0	1	10	1	.	.	.	.	.	.	0	0				.	.	Borderline	Negative	Positive	2773	3	0.488	8.6	2.15176
16	2	3	3	8000	71	45	1	6	.		.	.		8	.	0	0	0	1	10	1	.	.	.	.	.	.	0	0				.	.	Negative	Negative	Negative	2773	6	0.157	2.1	0.74194
16	2	3	4	9500	73	45.5	1	9	.		.	.		8	.	0	0	0	1	10	0	.	.	.	.	.	.	0	0				.	.	Negative	Negative	Negative	2773	9	0.045	1	0
16	2	3	1	3200	47	34	0	.	1	319	1	1		2	2	0	0	0	1	4	0	2775	1	1	78	5	.	0	0				2	5	Positive	Positive	Positive	2776	0	2.289	210.7	5.35044
16	2	3	2	5700	65	39	1	3	.		.	.		8	.	0	0	0	1	4	0	.	.	.	.	.	.	0	0				.	.	Positive	Positive	Positive	2776	3	0.783	20.7	3.03013
16	2	3	3	6500	68	43.5	1	6	.		.	.		8	.	0	0	0	1	4	0	.	.	.	.	.	.	0	0				.	.	Negative	Negative	Negative	2776	6	0.287	3.9	1.36098
16	2	3	4	8000	69	44	1	9	.		.	.		8	.	0	0	0	1	4	0	.	.	.	.	.	.	0	0				.	.	Negative	Negative	Negative	2776	9	0.09	1.8	0.58779
16	2	3	1	2286	47	32	0	.	1	36	4	1		3	2	0	0	0	1	3	0	2787	1	0	0	5	.	0	0				3	5	Positive	Positive	Positive	2788	0	1.467	119.4	4.78248
16	2	3	2	5300	57	42	1	3	.		.	.		8	.	0	0	0	1	3	0	.	.	.	.	.	.	0	0				.	.	Positive	Positive	Positive	2788	3	1.12	53.5	3.97968
16	2	3	3	7000	64	42.5	1	6	.		.	.		8	.	0	0	0	1	3	0	.	.	.	.	.	.	0	0				.	.	Negative	Negative	Negative	2788	6	0.303	4.9	1.58924
16	2	3	4	7600	66	44	1	9	.		.	.		8	.	0	0	0	1	3	0	.	.	.	.	.	.	0	0				.	.	Negative	Negative	Negative	2788	9	0.25	4.1	1.41099
0	2	3	1	3282	49	34	0	.	1	151	1	1		2	2	0	0	0	1	5	0	2794	1	0	0	5	.	0	0				2	5	Positive	Positive	Positive	2795	0	1.337	78.3	4.36055
16	2	3	1	2790	48	34	0	.	1	242	4	1		1	2	0	0	0	1	12	0	2806	1	1	72	4	.	0	0				1	4	Positive	Positive	Positive	2807	0	1.532	109.1	4.69226
16	2	3	2	6000	62.5	43	1	3	.		.	.		8	.	0	0	0	1	12	0	.	.	.	.	.	.	0	0				.	.	Borderline	Negative	Positive	2807	3	0.505	9	2.19722
16	2	3	3	7300	72	43	1	6	.		.	.		8	.	0	0	0	1	12	0	.	.	.	.	.	.	0	0				.	.	Negative	Negative	Negative	2807	6	0.224	2.9	1.06471
16	2	3	4	9000	70	45	1	9	.		.	.		8	.	0	0	0	1	12	0	.	.	.	.	.	.	0	0				.	.	Negative	Negative	Negative	2807	9	0.212	3.6	1.28093
0	2	3	1	3022	49	34	0	.	1	114	1	1		1	2	0	0	0	1	4	0	2808	1	1	20	4	.	0	0				1	4	Positive	Positive	Positive	2809	0	1.95	175.1	5.16536
16	2	3	2	5800	68	39	1	3	.		.	.		8	.	0	0	0	1	4	0	.	.	.	.	.	.	0	0				.	.	Positive	Positive	Positive	2809	3	1.004	36.9	3.60821
16	2	3	3	8000	69	43	1	6	.		.	.		8	.	0	0	0	1	4	0	.	.	.	.	.	.	0	0				.	.	Negative	Negative	Negative	2809	6	0.086	1.4	0.33647
16	2	3	4	8000	71	43.5	1	9	.		.	.		8	.	0	0	0	1	4	0	.	.	.	.	.	.	0	0				.	.	Negative	Negative	Negative	2809	9	0.088	1.7	0.53063
0	2	3	1	2375	46	32	0	.	2	20	1	1		2	2	0	0	0	1	12	0	2824	1	0	0	4	.	0	0				2	4	Positive	Positive	Positive	2825	0	0.953	27.1	3.29953
0	2	3	1	3116	50	32	0	.	1	242	4	1		2	2	0	0	0	1	9	0	2826	1	2	72	4	.	0	0				2	4	Positive	Positive	Positive	2827	0	0.923	25.6	3.24259
0	2	3	1	3111	48	33	0	.	2	373	3	1		3	2	0	0	0	1	5	0	2832	1	2	60	5	.	0	0				3	5	Positive	Positive	Positive	2833	0	1.433	92.2	4.52396
0	2	3	1	3195	49	34	0	.	2	150	4	1		2	2	0	0	0	1	6	0	2834	1	0	0	4	.	0	0				2	4	Positive	Positive	Positive	2835	0	1.332	68.1	4.22098
16	2	3	2	6052	56	39	1	3	.		.	.		8	.	0	0	0	1	6	0	.	.	.	.	.	.	0	0				.	.	Positive	Positive	Positive	2835	3	1.133	45.9	3.82647
0	2	3	1	2900	49	35	0	.	1	309	3	1		1	2	0	0	0	1	3	0	2836	1	0	0	1	.	0	0				1	1	Positive	Positive	Positive	2837	0	0.622	14.7	2.68785
16	2	3	1	3300	49	36	0	.	2	6	3	1		1	2	0	0	0	1	7	0	2838	1	2	36	4	.	0	0				1	4	Positive	Positive	Positive	2839	0	0.675	18.9	2.93916
16	2	3	2	6500	62	44	1	3	.		.	.		8	.	0	0	0	1	7	0	.	.	.	.	.	.	0	0				.	.	Negative	Negative	Negative	2839	3	0.418	7.4	2.00148
16	2	3	3	8200	63	45	1	6	.		.	.		8	.	0	0	0	1	7	0	.	.	.	.	.	.	0	0				.	.	Negative	Negative	Negative	2839	6	0.133	2.7	0.99325
16	2	3	4	9000	66	46.5	1	9	.		.	.		8	.	0	0	0	1	7	0	.	.	.	.	.	.	0	0				.	.	Negative	Negative	Negative	2839	9	0.045	1.1	0.09531
0	2	3	1	2500	46	31	0	.	2	180	4	1		1	2	0	0	0	1	5	0	2842	1	0	0	4	.	0	0				1	4	Positive	Positive	Positive	2843	0	1.37	113.2	4.72916
0	2	3	1	3228	48	33	0	.	1	309	4	1		3	2	0	0	0	1	6	0	2851	1	1	60	5	.	0	0				3	5	Positive	Positive	Positive	2852	0	0.833	31.6	3.45316
0	2	3	1	2513	46	31	0	.	1	396	1	1		1	2	0	0	0	1	6	0	2853	1	0	0	3	.	0	0				1	3	Positive	Positive	Positive	2854	0	0.809	29.7	3.39115
0	2	3	1	3628	50	35	0	.	1	242	4	1		2	2	0	0	0	1	7	0	2855	1	0	0	5	.	0	0				2	5	Positive	Positive	Positive	2856	0	1.471	130.3	4.86984
16	2	3	2	7500	61	40.5	1	3	.		.	.		8	.	0	0	0	1	7	0	.	.	.	.	.	.	0	0				.	.	Positive	Positive	Positive	2856	3	0.708	17.7	2.87356
0	2	3	1	3363	49	34	0	.	1	227	1	1		1	2	0	0	0	1	10	0	2862	1	1	48	3	.	0	0				1	3	Positive	Positive	Positive	2863	0	1.502	135.6	4.90971
16	2	3	2	7200	61	39.5	1	3	.		.	.		8	.	0	0	0	1	10	0	.	.	.	.	.	.	0	0				.	.	Negative	Negative	Negative	2863	3	0.509	7.5	2.0149
16	2	3	3	8400	62	42	1	6	.		.	.		8	.	0	0	0	1	10	0	.	.	.	.	.	.	0	0				.	.	Negative	Negative	Negative	2863	6	0.138	2.8	1.02962
16	2	3	4	9300	64	45	1	9	.		.	.		8	.	0	0	0	1	10	0	.	.	.	.	.	.	0	1	1	1		.	.	Negative	Negative	Negative	2863	9	0.048	1.2	0.18232
16	2	3	1	3110	49	34	0	.	2	150	4	2		2	2	0	0	0	1	5	0	2868	1	2	42	5	.	0	0				2	5	Positive	Positive	Positive	2869	0	1.687	166.9	5.11739
16	2	3	2	5300	59	38	1	3	.		.	.		8	.	0	0	0	1	5	0	.	.	.	.	.	.	0	0				.	.	Positive	Positive	Positive	2869	3	1.361	31.5	3.44999
16	2	3	3	6000	63	44	1	6	.		.	.		8	.	0	0	0	1	5	0	.	.	.	.	.	.	0	0				.	.	Borderline	Negative	Positive	2869	6	0.5	9.4	2.24071
16	2	3	4	6300	64	44	1	9	.		.	.		8	.	0	0	0	1	5	0	.	.	.	.	.	.	0	0				.	.	Negative	Negative	Negative	2869	9	0.04	0.9	-0.10536
0	2	3	1	3800	49	34.5	0	.	2	180	4	1		1	2	0	0	0	1	4	0	2875	1	0	0	5	.	0	0				1	5	Positive	Positive	Positive	2876	0	0.882	35.5	3.56953
16	2	3	1	1915	47	31	0	.	2	103	1	4		1	2	0	0	0	1	7	0	2877	1	0	0	5	.	0	0				1	5	Positive	Positive	Positive	2878	0	0.93	39.4	3.67377
16	2	3	2	6100	59	40	1	3	.		.	.		8	.	0	0	0	1	7	0	.	.	.	.	.	.	0	0				.	.	Negative	Negative	Negative	2878	3	0.106	1.9	0.64185
16	2	3	3	7600	63	46	1	6	.		.	.		8	.	0	0	0	1	7	0	.	.	.	.	.	.	0	0				.	.	Negative	Negative	Negative	2878	6	0.095	2.1	0.74194
16	2	3	4	8100	64	47	1	9	.		.	.		8	.	0	0	0	1	7	0	.	.	.	.	.	.	0	0				.	.	Negative	Negative	Negative	2878	9	0.018	0.6	-0.51083
16	2	3	1	2483	48	32	0	.	2	472	1	1		1	2	0	0	0	1	4	0	2879	1	0	0	5	.	0	0				1	5	Positive	Positive	Positive	2880	0	0.999	66.6	4.1987
16	2	3	2	6700	58	40	1	3	.		.	.		8	.	0	0	0	1	4	0	.	.	.	.	.	.	0	0				.	.	Borderline	Negative	Positive	2880	3	0.531	9.5	2.25129
16	2	3	3	8200	62	43	1	6	.		.	.		8	.	0	0	0	1	4	0	.	.	.	.	.	.	0	0				.	.	Negative	Negative	Negative	2880	6	0.165	3.3	1.19392
16	2	3	4	8800	64	45	1	9	.		.	.		8	.	0	0	0	1	4	0	.	.	.	.	.	.	0	0				.	.	Negative	Negative	Negative	2880	9	0.34	6.7	1.90211
16	2	3	1	2120	44	33	0	.	1	396	3	2		1	2	0	0	0	1	5	0	2881	1	2	60	2	.	0	0				1	2	Positive	Positive	Positive	2882	0	1.166	94.3	4.54648
16	2	3	2	4700	54	38	1	3	.		.	.		8	.	0	0	0	1	5	0	.	.	.	.	.	.	0	0				.	.	Positive	Positive	Positive	2882	3	0.766	20.8	3.03495
16	2	3	3	6100	60	41	1	6	.		.	.		8	.	0	0	0	1	5	0	.	.	.	.	.	.	0	0				.	.	Negative	Negative	Negative	2882	6	0.167	3.3	1.19392
16	2	3	4	6400	61	42	1	9	.		.	.		8	.	0	0	0	1	5	0	.	.	.	.	.	.	0	1	1	1		.	.	Negative	Negative	Negative	2882	9	0.043	1.1	0.09531
0	2	3	1	2505	50	32	0	.	1	482	4	1		3	2	0	0	0	1	6	0	2883	1	0	0	5	.	0	0				3	5	Positive	Positive	Positive	2884	0	0.959	59.9	4.09268
0	2	3	1	2205	46	33	0	.	1	79	3	1		1	2	0	0	0	1	4	0	2888	1	0	0	4	.	0	0				1	4	Negative	Negative	Negative	2889	0	0.355	6.8	1.91692
0	2	3	1	2564	47	32	0	.	2	328	4	1		4	2	0	0	0	1	3	0	2890	1	0	0	5	.	0	0				4	5	Positive	Positive	Positive	2891	0	0.653	22.6	3.11795
0	2	3	1	2800	47	32.5	0	.	2	49	4	1		1	2	0	0	0	1	4	0	2896	1	1	36	2	.	0	0				1	2	Positive	Positive	Positive	2897	0	0.783	34.8	3.54962
16	2	3	1	2149	46	32	0	.	1	154	4	4		3	2	0	0	0	1	8	0	2898	1	0	0	5	.	0	0				3	5	Positive	Positive	Positive	2899	0	0.95	58.4	4.06732
16	2	3	2	4830	57	36.5	1	3	.		.	.		8	.	0	0	0	1	8	0	.	.	.	.	.	.	0	0				.	.	Negative	Negative	Negative	2899	3	0.423	7.5	2.0149
16	2	3	3	7000	61	40	1	6	.		.	.		8	.	0	0	0	1	8	0	.	.	.	.	.	.	0	0				.	.	Negative	Negative	Negative	2899	6	0.133	2.7	0.99325
16	2	3	4	8000	62	42	1	9	.		.	.		8	.	0	0	0	1	8	0	.	.	.	.	.	.	0	0				.	.	Negative	Negative	Negative	2899	9	0.084	2.1	0.74194
0	2	3	1	3272	48	33	0	.	2	319	1	1		2	2	0	0	0	1	3	0	2900	1	0	0	4	.	0	0				2	4	Positive	Positive	Positive	2901	0	0.817	37.9	3.63495
.	.	.	.	.	.	.	.	.	.		.	.		.	.	.	.	.	.	.	.	.	.	.	.	.	.	.	.				.	.	Negative	Negative	Negative	2901	6	0.142	2.9	1.06471
16	2	3	1	2334	46	32	0	.	1	145	4	4		2	1	0	0	0	1	5	0	2902	1	0	0	4	.	0	0				2	4	Positive	Positive	Positive	2903	0	0.546	12.5	2.52573
16	2	3	2	5500	59	39	1	3	.		.	.		8	.	0	0	0	1	5	0	.	.	.	.	.	.	0	0				.	.	Negative	Negative	Negative	2903	3	0.294	5.2	1.64866
16	2	3	3	8300	63	42	1	6	.		.	.		8	.	0	0	0	1	5	0	.	.	.	.	.	.	0	0				.	.	Negative	Negative	Negative	2903	6	0.108	2.3	0.83291
16	2	3	4	9300	64	44	1	9	.		.	.		8	.	0	0	0	1	5	0	.	.	.	.	.	.	0	0				.	.	Negative	Negative	Negative	2903	9	0.028	1	0
16	2	3	1	2592	48	33	0	.	1	445	4	1		3	2	0	0	0	1	6	0	2909	1	0	0	4	.	0	0				3	4	Positive	Positive	Positive	2910	0	0.697	26.7	3.28466
16	2	3	2	6500	61	38.5	1	3	.		.	.		8	.	0	0	0	1	6	0	.	.	.	.	.	.	0	0				.	.	Negative	Negative	Negative	2910	3	0.168	2	0.69315
16	2	3	3	7000	64	41.5	1	6	.		.	.		8	.	0	0	0	1	6	0	.	.	.	.	.	.	0	0				.	.	Negative	Negative	Negative	2910	6	0.084	1.9	0.64185
16	2	3	4	8000	73	45	1	9	.		.	.		8	.	0	0	0	1	6	0	.	.	.	.	.	.	0	0				.	.	Negative	Negative	Negative	2910	9	0.053	1.3	0.26236
0	2	3	1	2617	49	33	0	.	1	199	4	4		4	2	0	0	0	1	9	0	2920	1	0	0	5	.	0	0				4	5	Borderline	Negative	Positive	2921	0	0.478	9.2	2.2192
16	2	3	1	2670	48	33	0	.	2	358	4	1		1	2	0	0	0	1	4	0	2922	1	0	0	4	.	0	0				1	4	Positive	Positive	Positive	2923	0	0.705	20.6	3.02529
16	2	3	2	6300	67	39	1	3	.		.	.		8	.	0	0	0	1	4	0	.	.	.	.	.	.	0	0				.	.	Negative	Negative	Negative	2923	3	0.195	2.4	0.87547
16	2	3	3	8000	69	42	1	6	.		.	.		8	.	0	0	0	1	4	0	.	.	.	.	.	.	0	0				.	.	Negative	Negative	Negative	2923	6	0.105	2.2	0.78846
16	2	3	4	7800	72	46	1	9	.		.	.		8	.	0	0	0	1	4	0	.	.	.	.	.	.	0	0				.	.	Negative	Negative	Negative	2923	9	0.05	1.2	0.18232
0	2	3	1	2674	50	34	0	.	1	309	4	4		1	2	0	0	0	1	7	0	2924	1	0	0	4	.	0	0				1	4	Positive	Positive	Positive	2925	0	1.907	200.1	5.29882
0	2	3	1	3423	50	36	0	.	1	482	3	1		1	2	0	0	0	1	8	0	2938	1	0	0	5	.	0	0				1	5	Positive	Positive	Positive	2939	0	1.945	205.9	5.32739
16	2	3	1	2149	48	33	0	.	2	103	4	1		3	2	0	0	0	1	6	0	2942	1	1	24	4	.	0	0				3	4	Positive	Positive	Positive	2943	0	0.969	57.3	4.0483
16	2	3	2	6000	54	41.5	1	3	.		.	.		8	.	0	0	0	1	6	0	.	.	.	.	.	.	0	0				.	.	Negative	Negative	Negative	2943	3	0.109	1.2	0.18232
16	2	3	3	8000	57	43	1	6	.		.	.		8	.	0	0	0	1	6	0	.	.	.	.	.	.	0	0				.	.	Negative	Negative	Negative	2943	6	0.089	2	0.69315
16	2	3	4	7600	62	43.5	1	0	.		.	.		8	.	0	0	0	1	6	0	.	.	.	.	.	.	0	0				.	.	Negative	Negative	Negative	2943	9	0.032	0.8	-0.22314
0	2	3	1	3083	50	34.5	0	.	2	482	4	4		3	2	0	0	0	1	6	0	2958	1	0	0	5	.	0	0				3	5	Positive	Positive	Positive	2959	0	2.353	235.4	5.46129
16	2	3	2	5900	61	39.5	1	3	.		.	.		8	.	0	0	0	1	6	0	.	.	.	.	.	.	0	0				.	.	Positive	Positive	Positive	2959	3	2.038	183.8	5.21385
16	2	3	3	8600	64	41	1	6	.		.	.		8	.	0	0	0	1	6	0	.	.	.	.	.	.	0	0				.	.	Positive	Positive	Positive	2959	6	0.628	13.3	2.58776
16	2	3	4	9000	66	44	1	9	.		.	.		8	.	0	0	0	1	6	0	.	.	.	.	.	.	0	0				.	.	Negative	Negative	Negative	2959	9	0.082	1.9	0.64185
16	2	3	1	3080	50	34	0	.	1	227	4	4		3	2	0	0	0	1	3	0	2960	1	0	0	5	.	0	0				3	5	Positive	Positive	Positive	2961	0	1.315	72.8	4.28772
16	2	3	2	6200	52	38	1	3	.		.	.		8	.	0	0	0	1	3	0	.	.	.	.	.	.	0	0				.	.	Negative	Negative	Negative	2961	3	0.441	6.1	1.80829
16	2	3	3	8000	58	41	1	6	.		.	.		8	.	0	0	0	1	3	0	.	.	.	.	.	.	0	0				.	.	Negative	Negative	Negative	2961	6	0.142	2.9	1.06471
16	2	3	4	8100	62	43	1	9	.		.	.		8	.	0	0	0	1	3	0	.	.	.	.	.	.	0	0				.	.	Negative	Negative	Negative	2961	9	0.088	1.3	0.26236
0	2	3	1	2832	48	34	0	.	1	20	4	1		2	2	0	0	0	1	3	0	2962	1	0	0	4	.	0	0				2	4	Positive	Positive	Positive	2963	0	1.789	147	4.99043
0	2	3	1	2710	49	33	0	.	2	69	4	4		4	2	0	0	0	1	6	0	2964	1	0	120	5	.	0	0				4	5	Positive	Positive	Positive	2965	0	2.176	207.7	5.33609
0	2	3	1	1975	44	30	0	.	1	83	4	1		2	2	0	0	0	1	6	0	2966	1	0	0	5	.	0	0				2	5	Positive	Positive	Positive	2967	0	1.673	136.3	4.91486
16	2	3	1	1279	46	30	0	.	1	4	4	1		1	2	0	0	0	1	4	0	2968	1	0	0	5	.	0	0				1	5	Positive	Positive	Positive	2969	0	1.259	64	4.15888
16	2	3	2	4100	60	40	1	3	.		.	.		8	.	0	0	0	1	4	0	.	.	.	.	.	.	0	0				.	.	Negative	Negative	Negative	2969	3	0.162	1.7	0.53063
16	2	3	3	5200	62	41.5	1	6	.		.	.		8	.	0	0	0	1	4	0	.	.	.	.	.	.	0	0				.	.	Negative	Negative	Negative	2969	6	0.104	2.2	0.78846
16	2	3	4	6000	63	42	1	9	.		.	.		8	.	0	0	0	1	4	0	.	.	.	.	.	.	0	0				.	.	Negative	Negative	Negative	2969	9	0.088	1.3	0.26236
0	2	3	1	2815	50	34	0	.	2	412	1	1		1	2	0	0	0	1	6	0	2970	1	0	0	5	.	0	0				1	5	Borderline	Negative	Positive	2971	0	0.656	10.6	2.36085
16	2	3	1	2344	48	33	0	.	2	151	4	1		2	2	0	0	0	1	4	0	2972	1	0	0	5	.	0	0				2	5	Positive	Positive	Positive	2973	0	2.046	202.6	5.31123
16	2	3	2	6600	62	44.5	1	3	.		.	.		8	.	0	0	0	1	4	0	.	.	.	.	.	.	0	0				.	.	Negative	Negative	Negative	2973	3	0.475	6.7	1.90211
16	2	3	3	8000	64	44	1	4	.		.	.		8	.	0	0	0	1	4	0	.	.	.	.	.	.	0	0				.	.	Negative	Negative	Negative	2973	6	0.125	2.6	0.95551
16	2	3	4	9200	66	45.5	1	4	.		.	.		8	.	0	0	0	1	4	0	.	.	.	.	.	.	0	0				.	.	Negative	Negative	Negative	2973	9	0.096	1.5	0.40547
0	2	3	1	2900	48	32.5	0	.	2	49	1	1		1	2	0	0	0	1	4	0	2974	1	1	36	3	.	0	0				1	3	Borderline	Negative	Positive	2975	0	0.642	9.8	2.28238
16	2	3	1	2700	47	33	0	.	2	151	1	1		1	2	0	0	0	1	3	0	2976	1	0	0	2	.	0	0				1	2	Positive	Positive	Positive	2977	0	1.029	37.6	3.627
16	2	3	2	5000	65	42	1	3	.		.	.		8	.	0	0	0	1	3	0	.	.	.	.	.	.	0	0				.	.	Negative	Negative	Negative	2977	3	0.225	3	1.09861
16	2	3	3	6500	69	43.5	1	6	.		.	.		8	.	0	0	0	1	3	0	.	.	.	.	.	.	0	0				.	.	Negative	Negative	Negative	2977	6	0.134	2.3	0.83291
.	.	.	.	.	.	.	.	.	.		.	.		.	.	.	.	.	.	.	.	.	.	.	.	.	.	.	.				.	.	Positive	Positive	Positive	2977	9	1.505	116.3	4.75617
16	2	3	1	1637	45	30	0	.	2	319	1	1		3	2	0	0	0	1	8	0	2978	1	1	42	4	.	0	0				3	4	Positive	Positive	Positive	2979	0	1.411	94.6	4.54966
16	2	3	2	4800	54	41	1	3	.		.	.		8	.	0	0	0	1	8	0	.	.	.	.	.	.	0	0				.	.	Negative	Negative	Negative	2979	3	0.334	4.8	1.56862
0	2	3	3	6900	68	43	1	6	.		.	.		8	.	0	0	0	1	8	0	.	.	.	.	.	.	0	0				.	.	Negative	Negative	Negative	2979	6	0.162	3.3	1.19392
16	2	3	4	8000	69	44	1	9	.		.	.		8	.	0	0	0	1	8	0	.	.	.	.	.	.	0	0				.	.	Negative	Negative	Negative	2979	9	0.092	1.4	0.33647
16	2	3	1	2868	50	34	0	.	2	49	1	1		1	1	0	0	0	1	3	0	2980	1	0	0	2	.	0	0				1	2	Positive	Positive	Positive	2981	0	2.065	224.1	5.41209
16	2	3	2	6000	64	43.5	1	3	.		.	.		8	.	0	0	0	1	3	0	.	.	.	.	.	.	0	0				.	.	Borderline	Negative	Positive	2981	3	0.559	8.4	2.12823
16	2	3	3	7500	66	44.5	1	6	.		.	.		8	.	0	0	0	1	3	0	.	.	.	.	.	.	0	0				.	.	Negative	Negative	Negative	2981	6	0.153	3.1	1.1314
16	2	3	4	8000	68	45	1	9	.		.	.		8	.	0	0	0	1	3	0	.	.	.	.	.	.	0	0				.	.	Negative	Negative	Negative	2981	9	0.096	1.4	0.33647
0	2	3	1	3500	52	31	0	.	2	373	4	1		1	2	0	0	0	1	5	0	2982	1	2	30	3	.	0	0				1	3	Positive	Positive	Positive	2983	0	1.855	163.6	5.09742
16	2	3	2	6500	66	41	1	3	.		.	.		8	.	0	0	0	1	5	0	.	.	.	.	.	.	0	0				.	.	Negative	Negative	Negative	2983	3	0.407	5.9	1.77495
16	2	3	3	8100	67	45	1	6	.		.	.		8	.	0	0	0	1	5	0	.	.	.	.	.	.	0	0				.	.	Negative	Negative	Negative	2983	6	0.159	2.7	0.99325
0	2	3	4	9200	68	46	1	9	.		.	.		8	.	0	0	0	1	5	0	.	.	.	.	.	.	0	0				.	.	Negative	Negative	Negative	2983	9	0.092	1.4	0.33647
16	2	3	1	2423	47	32	0	.	1	162	3	1		3	2	0	0	0	1	7	0	2984	1	1	36	5	.	0	0				3	5	Positive	Positive	Positive	2985	0	1.349	115.2	4.74667
16	2	3	2	6500	62	41	1	3	.		.	.		8	.	0	0	0	1	7	0	.	.	.	.	.	.	0	0				.	.	Negative	Negative	Negative	2985	3	0.17	2.2	0.78846
16	2	3	3	6400	64	44	1	6	.		.	.		8	.	0	0	0	1	7	0	.	.	.	.	.	.	0	0				.	.	Negative	Negative	Negative	2985	6	0.092	2	0.69315
16	2	3	4	7500	65	45	1	9	.		.	.		8	.	0	0	0	1	7	0	.	.	.	.	.	.	0	0				.	.	Negative	Negative	Negative	2985	9	0.083	1.3	0.26236
16	2	3	1	2600	48	32	0	.	2	396	4	1		1	1	0	0	0	1	4	0	2986	1	0	0	5	.	0	0				1	5	Positive	Positive	Positive	2987	0	1.312	79.2	4.37198
16	2	3	2	7000	54	42	1	3	.		.	.		8	.	0	0	0	1	4	0	.	.	.	.	.	.	0	0				.	.	Negative	Negative	Negative	2987	3	0.25	3.5	1.25276
.	.	.	.	.	.	.	.	.	.		.	.		.	.	.	.	.	.	.	.	.	.	.	.	.	.	.	.				.	.	Negative	Negative	Negative	2987	6	0.139	2.4	0.87547
16	2	3	4	11000	62	46	1	9	.		.	.		8	.	0	0	0	1	4	0	.	.	.	.	.	.	0	0				.	.	Negative	Negative	Negative	2987	9	0.074	1.1	0.09531
16	2	3	1	2600	46	32	0	.	1	6	4	1		1	2	0	0	0	1	4	0	2988	1	1	42	5	.	0	0				1	5	Positive	Positive	Positive	2989	0	1.081	43.3	3.76815
16	2	3	2	5600	62	41.5	1	3	.		.	.		8	.	0	0	0	1	4	0	.	.	.	.	.	.	0	0				.	.	Negative	Negative	Negative	2989	3	0.41	5.8	1.75786
16	2	3	3	7000	68	41	1	6	.		.	.		8	.	0	0	0	1	4	0	.	.	.	.	.	.	0	0				.	.	Negative	Negative	Negative	2989	6	0.165	2.8	1.02962
16	2	3	4	8200	69	43	1	9	.		.	.		8	.	0	0	0	1	4	0	.	.	.	.	.	.	0	0				.	.	Negative	Negative	Negative	2989	9	0.09	1.3	0.26236
16	2	3	1	2900	50	34	0	.	2	6	4	1		1	2	0	0	0	1	4	0	2990	1	1	30	5	.	0	0				1	5	Borderline	Negative	Positive	2991	0	0.606	9.1	2.20827
16	2	3	2	6000	64	41.5	1	3	.		.	.		8	.	0	0	0	1	4	0	.	.	.	.	.	.	0	0				.	.	Negative	Negative	Negative	2991	3	0.227	2.9	1.06471
16	2	3	3	8000	69	43	1	6	.		.	.		8	.	0	0	0	1	4	0	.	.	.	.	.	.	0	0				.	.	Negative	Negative	Negative	2991	6	0.101	1.9	0.64185
16	2	3	4	8300	69	44	1	9	.		.	.		8	.	0	0	0	1	4	0	.	.	.	.	.	.	0	0				.	.	Negative	Negative	Negative	2991	9	0.082	1.2	0.18232
0	2	3	1	2600	50	33.5	0	.	2	36	4	1		1	2	0	0	0	1	4	0	2992	1	1	72	4	.	0	0				1	4	Positive	Positive	Positive	2993	0	1.023	37.2	3.61631
0	2	3	1	2500	50	34	0	.	2	199	4	1		1	2	0	0	0	1	4	0	2994	1	1	42	5	.	0	0				1	5	Positive	Positive	Positive	2995	0	1.226	65.8	4.18662
16	2	3	2	8100	68	42.5	1	3	.		.	.		8	.	0	0	0	1	4	0	.	.	.	.	.	.	0	0				.	.	Negative	Negative	Negative	2995	3	0.466	7	1.94591
16	2	3	1	2790	49	34	0	.	2	180	1	1		1	2	0	0	0	1	3	0	2996	1	0	0	5	.	0	0				1	5	Positive	Positive	Positive	2997	0	1.58	120.8	4.79414
16	2	3	2	4600	60	40	1	3	.		.	.		8	.	0	0	0	1	3	0	.	.	.	.	.	.	0	0				.	.	Borderline	Negative	Positive	2997	3	0.602	8.7	2.16332
16	2	3	3	6000	61	40	1	6	.		.	.		8	.	0	0	0	1	3	0	.	.	.	.	.	.	0	0				.	.	Negative	Negative	Negative	2997	6	0.082	1.6	0.47
16	2	3	4	6500	63	41	1	9	.		.	.		8	.	0	0	0	1	3	0	.	.	.	.	.	.	0	0				.	.	Negative	Negative	Negative	2997	9	0.109	1.6	0.47
16	2	3	1	2895	51	35	0	.	1	445	1	1		2	2	0	0	0	1	7	0	2998	1	1	36	5	.	0	0				2	5	Positive	Positive	Positive	2999	0	1.431	97.7	4.5819
16	2	3	2	5400	66	40.5	1	3	.		.	.		8	.	0	0	0	1	7	0	.	.	.	.	.	.	0	0				.	.	Negative	Negative	Negative	2999	3	0.375	5.2	1.64866
16	2	3	3	7000	69	43	1	6	.		.	.		8	.	0	0	0	1	7	0	.	.	.	.	.	.	0	0				.	.	Negative	Negative	Negative	2999	6	0.153	3.1	1.1314
16	2	3	4	7200	71	45	1	9	.		.	.		8	.	0	0	0	1	7	0	.	.	.	.	.	.	0	0				.	.	Negative	Negative	Negative	2999	9	0.082	1.2	0.18232
16	2	3	1	2235	49	31.5	0	.	2	472	4	1		4	2	0	0	0	1	6	0	3000	1	0	0	5	.	0	0				4	5	Positive	Positive	Positive	3001	0	1.009	36.1	3.58629
16	2	3	2	6720	63	40	1	3	.		.	.		8	.	0	0	0	1	6	0	.	.	.	.	.	.	0	0				.	.	Negative	Negative	Negative	3001	3	0.197	2.6	0.95551
16	2	3	3	8000	68	42.5	1	5	.		.	.		8	.	0	0	0	1	6	0	.	.	.	.	.	.	0	0				.	.	Negative	Negative	Negative	3001	6	0.126	2.6	0.95551
16	2	3	4	9100	69	45	1	5	.		.	.		8	.	0	0	0	1	6	0	.	.	.	.	.	.	0	0				.	.	Negative	Negative	Negative	3001	9	0.091	1.4	0.33647
16	2	3	1	2635	50	32	0	.	2	472	4	1		4	2	0	0	0	1	6	0	3000	1	0	0	5	.	0	0				4	5	Positive	Positive	Positive	3002	0	1.658	162.2	5.08883
16	2	3	2	6620	62	41	1	3	.		.	.		8	.	0	0	0	1	6	0	.	.	.	.	.	.	0	0				.	.	Negative	Negative	Negative	3002	3	0.188	2.5	0.91629
16	2	3	3	9000	69	43	1	5	.		.	.		8	.	0	0	0	1	6	0	.	.	.	.	.	.	0	0				.	.	Negative	Negative	Negative	3002	6	0.132	2.7	0.99325
16	2	3	4	9100	70	46	1	5	.		.	.		8	.	0	0	0	1	6	0	.	.	.	.	.	.	0	0				.	.	Negative	Negative	Negative	3002	9	0.073	1.1	0.09531
16	2	3	1	3053	50	35	0	.	2	309	4	1		3	2	0	0	0	1	5	0	3003	1	0	0	5	.	0	0				3	5	Positive	Positive	Positive	3004	0	1.671	164.2	5.10109
16	2	3	2	5900	63	42	1	3	.		.	.		8	.	0	0	0	1	5	0	.	.	.	.	.	.	0	0				.	.	Borderline	Negative	Positive	3004	3	0.63	9.4	2.24071
16	2	3	3	8400	69	44	1	6	.		.	.		8	.	0	0	0	1	5	0	.	.	.	.	.	.	0	0				.	.	Negative	Negative	Negative	3004	6	0.241	3.8	1.335
16	2	3	4	9200	71	44.5	1	9	.		.	.		8	.	0	0	0	1	5	0	.	.	.	.	.	.	0	0				.	.	Negative	Negative	Negative	3004	9	0.342	4.9	1.58924
16	2	3	1	2600	51	34.5	0	.	1	358	4	1		2	2	0	0	0	1	4	0	3005	1	1	108	5	.	0	0				2	5	Positive	Positive	Positive	3006	0	1.765	178.5	5.18459
16	2	3	2	5900	62	42	1	3	.		.	.		8	.	0	0	0	1	4	0	.	.	.	.	.	.	0	0				.	.	Positive	Positive	Positive	3006	3	0.85	21.9	3.08649
16	2	3	3	8000	64	44	1	6	.		.	.		8	.	0	0	0	1	4	0	.	.	.	.	.	.	0	0				.	.	Borderline	Negative	Positive	3006	6	0.462	8.6	2.15176
16	2	3	4	8006	65	45	1	9	.		.	.		8	.	0	0	0	1	4	0	.	.	.	.	.	.	0	0				.	.	Negative	Negative	Negative	3006	9	0.285	4.1	1.41099
0	2	3	1	2240	48	32	0	.	1	180	2	1		2	2	0	0	0	1	8	0	3007	1	0	0	5	.	0	0				2	5	Positive	Positive	Positive	3008	0	2.038	220	5.39363
0	2	3	1	2120	48	31.5	0	.	1	396	3	4		3	1	0	0	0	1	8	0	3009	1	0	0	5	.	0	0				3	5	Negative	Negative	Negative	3010	0	0.23	3.8	1.335
16	2	3	1	3300	50	34	0	.	1	145	1	1		1	2	0	0	0	1	7	0	3011	1	0	0	5	.	0	0				1	5	Positive	Positive	Positive	3012	0	1.991	212.9	5.36082
16	2	3	2	6000	62	40	1	3	.		.	.		8	.	0	0	0	1	7	0	.	.	.	.	.	.	0	0				.	.	Borderline	Negative	Positive	3012	3	0.59	11	2.3979
16	2	3	3	7300	69	44.5	1	6	.		.	.		8	.	0	0	0	1	7	0	.	.	.	.	.	.	0	0				.	.	Negative	Negative	Negative	3012	6	0.246	4.8	1.56862
16	2	3	4	7500	70	46	1	9	.		.	.		8	.	0	0	0	1	5	0	.	.	.	.	.	.	0	0				.	.	Negative	Negative	Negative	3012	9	0.089	1.3	0.26236
16	2	3	1	2500	47	32	0	.	2	49	4	1		1	2	0	0	0	1	4	0	3013	1	1	60	4	.	0	0				1	4	Positive	Positive	Positive	3014	0	1.968	209.4	5.34425
16	2	3	2	7300	63	43.5	1	3	.		.	.		8	.	0	0	0	1	4	0	.	.	.	.	.	.	0	0				.	.	Negative	Negative	Negative	3014	3	0.347	5.3	1.66771
16	2	3	3	8100	69	42	1	6	.		.	.		8	.	0	0	0	1	4	0	.	.	.	.	.	.	0	0				.	.	Negative	Negative	Negative	3014	6	0.13	2.2	0.78846
16	2	3	4	8000	70	43	1	9	.		.	.		8	.	0	0	0	1	4	0	.	.	.	.	.	.	0	0				.	.	Negative	Negative	Negative	3014	9	0.077	1.1	0.09531
0	2	3	1	1950	45	31.5	0	.	1	154	1	4		2	2	0	0	0	1	8	0	3015	1	0	0	5	.	0	0				2	5	Positive	Positive	Positive	3016	0	1.721	173.3	5.15502
0	2	3	1	2830	49	39	0	.	2	328	1	1		1	2	0	0	0	1	7	0	3017	1	0	0	5	.	0	0				1	5	Positive	Positive	Positive	3018	0	0.672	18.3	2.9069
16	2	3	2	6300	63	42	1	3	.		.	.		8	.	0	0	0	1	7	0	.	.	.	.	.	.	0	0				.	.	Negative	Negative	Negative	3018	3	0.166	2.2	0.78846
16	2	3	3	7000	68	42.5	1	6	.		.	.		8	.	0	0	0	1	7	0	.	.	.	.	.	.	0	0				.	.	Negative	Negative	Negative	3018	6	0.12	2.1	0.74194
16	2	3	4	8000	69	43	1	9	.		.	.		8	.	0	0	0	1	7	0	.	.	.	.	.	.	0	0				.	.	Negative	Negative	Negative	3018	9	0.089	1.3	0.26236
16	2	3	1	2695	50	34	0	.	2	309	4	1		1	2	0	0	0	1	5	0	3019	1	1	30	5	.	0	0				1	5	Positive	Positive	Positive	3020	0	1.726	174.2	5.1602
16	2	3	2	5000	62	42	1	3	.		.	.		8	.	0	0	0	1	5	0	.	.	.	.	.	.	0	0				.	.	Negative	Negative	Negative	3020	3	0.35	5	1.60944
16	2	3	3	6000	63	42.5	1	6	.		.	.		8	.	0	0	0	1	5	0	.	.	.	.	.	.	0	0				.	.	Negative	Negative	Negative	3020	6	0.16	3.2	1.16315
16	2	3	4	6500	67	43	1	7	.		.	.		8	.	0	0	0	1	5	0	.	.	.	.	.	.	0	0				.	.	Negative	Negative	Negative	3020	9	0.092	1.4	0.33647
16	2	3	1	2755	50	32	0	.	1	79	4	1		1	2	0	0	0	1	4	0	3021	1	0	0	4	.	0	0				1	4	Positive	Positive	Positive	3022	0	1.415	117.3	4.76473
16	2	3	2	6000	63	41	1	3	.		.	.		8	.	0	0	0	1	4	0	.	.	.	.	.	.	0	0				.	.	Negative	Negative	Negative	3022	3	0.219	3	1.09861
16	2	3	3	6100	64	43	1	3	.		.	.		8	.	0	0	0	1	4	0	.	.	.	.	.	.	0	0				.	.	Negative	Negative	Negative	3022	6	0.063	1.4	0.33647
16	2	3	4	6600	67	44	1	9	.		.	.		8	.	0	0	0	1	4	0	.	.	.	.	.	.	0	0				.	.	Negative	Negative	Negative	3022	9	0.076	1.1	0.09531
0	2	3	1	3375	50	34	0	.	2	482	4	1		3	2	0	0	0	1	4	0	3023	1	0	0	5	.	0	0				3	5	Positive	Positive	Positive	3024	0	1.346	104.6	4.65014
16	2	3	1	2435	49	32	0	.	2	49	4	1		3	2	0	0	0	1	6	0	3025	1	0	0	4	.	0	0				3	4	Positive	Positive	Positive	3026	0	1.449	123.5	4.81624
16	2	3	2	8200	55	40	1	3	.		.	.		8	.	0	0	0	1	6	0	.	.	.	.	.	.	0	0				.	.	Positive	Positive	Positive	3026	3	0.781	12.9	2.55723
16	2	3	3	8500	60	42	1	6	.		.	.		8	.	0	0	0	1	6	0	.	.	.	.	.	.	0	0				.	.	Negative	Negative	Negative	3026	6	0.414	7.8	2.05412
16	2	3	4	9000	61	43.5	1	9	.		.	.		8	.	0	0	0	1	6	0	.	.	.	.	.	.	0	0				.	.	Negative	Negative	Negative	3026	9	0.144	2.1	0.74194
0	2	3	1	3500	50	35	0	.	1	114	1	1		1	2	0	0	0	1	6	0	3027	1	2	18	3	.	0	0				1	3	Positive	Positive	Positive	3028	0	0.617	14.5	2.67415
16	2	3	2	6300	60	40	1	3	.		.	.		8	.	0	0	0	1	6	0	.	.	.	.	.	.	0	0				.	.	Negative	Negative	Negative	3028	3	0.122	1.5	0.40547
16	2	3	3	7000	68	43	1	6	.		.	.		8	.	0	0	0	1	6	0	.	.	.	.	.	.	0	0				.	.	Negative	Negative	Negative	3028	6	0.069	1.5	0.40547
16	2	3	4	7400	68	43	1	9	.		.	.		8	.	0	0	0	1	6	0	.	.	.	.	.	.	0	0				.	.	Negative	Negative	Negative	3028	9	0.091	1.4	0.33647
16	2	3	1	2045	48	33	0	.	2	319	4	1		2	2	0	0	0	1	5	0	3029	1	0	0	4	.	0	0				2	4	Positive	Positive	Positive	3030	0	0.859	30.9	3.43076
16	2	3	2	6400	70	40	1	3	.		.	.		8	.	0	0	0	1	5	0	.	.	.	.	.	.	0	0				.	.	Negative	Negative	Negative	3030	3	0.251	3.3	1.19392
16	2	3	3	6200	60	42	1	6	.		.	.		8	.	0	0	0	1	5	0	.	.	.	.	.	.	0	0				.	.	Negative	Negative	Negative	3030	6	0.159	3.2	1.16315
16	2	3	4	6800	61	43	1	9	.		.	.		8	.	0	0	0	1	5	0	.	.	.	.	.	.	0	0				.	.	Negative	Negative	Negative	3030	9	0.093	1.4	0.33647
16	2	3	1	2620	34.5	49	0	.	1	162	4	1		1	2	0	0	0	1	4	0	3031	1	0	60	5	.	0	0				1	5	Positive	Positive	Positive	3032	0	1.705	170.4	5.13815
16	2	3	2	6000	46	41.5	1	3	.		.	.		8	.	0	0	0	1	4	0	.	.	.	.	.	.	0	0				.	.	Borderline	Negative	Positive	3032	3	0.657	10.5	2.35138
16	2	3	3	7100	48	42	1	6	.		.	.		8	.	0	0	0	1	4	0	.	.	.	.	.	.	0	0				.	.	Borderline	Negative	Positive	3032	6	0.438	8.2	2.10413
16	2	3	4	7600	69	43	1	9	.		.	.		8	.	0	0	0	1	4	0	.	.	.	.	.	.	0	0				.	.	Negative	Negative	Negative	3032	9	0.098	1.5	0.40547
0	2	3	1	2105	46	30	0	.	2	309	4	1		1	2	0	0	0	1	12	0	3033	1	0	0	1	.	0	0				1	1	Positive	Positive	Positive	3034	0	1.297	95.7	4.56122
16	2	3	1	2900	52	33.5	0	.	2	396	4	1		1	2	0	0	0	1	6	0	3035	1	0	0	5	.	0	0				1	5	Positive	Positive	Positive	3036	0	1.607	152.4	5.02651
16	2	3	2	7000	66	42	1	3	.		.	.		8	.	0	0	0	1	6	0	.	.	.	.	.	.	0	0				.	.	Positive	Positive	Positive	3036	3	0.688	13	2.56495
16	2	3	3	8000	68	44	1	6	.		.	.		8	.	0	0	0	1	6	0	.	.	.	.	.	.	0	0				.	.	Negative	Negative	Negative	3036	6	0.069	1.5	0.40547
16	2	3	4	8200	69	45	1	9	.		.	.		8	.	0	0	0	1	6	0	.	.	.	.	.	.	0	0				.	.	Negative	Negative	Negative	3036	9	0.081	1.2	0.18232
0	2	3	1	3309	51	35	0	.	1	319	4	1		3	2	0	0	0	1	6	0	3037	1	0	0	5	.	0	0				3	5	Positive	Positive	Positive	3038	0	1.632	157	5.05625
16	2	3	1	2467	48	33	0	.	2	199	4	1		2	2	0	0	0	1	7	0	3039	1	0	0	5	.	0	0				2	5	Positive	Positive	Positive	3040	0	1.42	118.2	4.77238
16	2	3	2	6400	71	41	1	3	.		.	.		8	.	0	0	0	1	7	0	.	.	.	.	.	.	0	0				.	.	Negative	Negative	Negative	3040	3	0.322	4.5	1.50408
16	2	3	3	9500	72	42	1	6	.		.	.		8	.	0	0	0	1	7	0	.	.	.	.	.	.	0	0				.	.	Negative	Negative	Negative	3040	6	0.159	2.7	0.99325
16	2	3	4	10000	74	44	1	9	.		.	.		8	.	0	0	0	1	7	0	.	.	.	.	.	.	0	0				.	.	Negative	Negative	Negative	3040	9	0.104	1.5	0.40547
16	2	3	1	2700	49	33	0	.	2	154	2	4		1	2	0	0	0	1	9	0	3041	1	0	0	4	.	0	0				1	4	Positive	Positive	Positive	3042	0	1.114	62.2	4.13035
16	2	3	2	6000	61	40	1	3	.		.	.		8	.	0	0	0	1	9	0	.	.	.	.	.	.	0	0				.	.	Negative	Negative	Negative	3042	3	0.181	3	1.09861
16	2	3	3	7000	64	42.5	1	6	.		.	.		8	.	0	0	0	1	9	0	.	.	.	.	.	.	0	0				.	.	.	.	.	3042	6	.	.	.
16	2	3	4	8200	68	43	1	9	.		.	.		8	.	0	0	0	1	9	0	.	.	.	.	.	.	0	0				.	.	Negative	Negative	Negative	3042	9	0.113	1.7	0.53063
16	2	3	1	2500	49	35	0	.	1	145	1	1		1	2	0	0	0	1	5	0	3043	1	2	60	1	.	0	0				1	1	Positive	Positive	Positive	3044	0	1.691	167.8	5.12277
16	2	3	2	5500	60	38	1	3	.		.	.		8	.	0	0	0	1	5	0	.	.	.	.	.	.	0	0				.	.	Negative	Negative	Negative	3044	3	0.368	6.1	1.80829
16	2	3	3	6300	60	42	1	6	.		.	.		8	.	0	0	0	1	5	0	.	.	.	.	.	.	0	0				.	.	Negative	Negative	Negative	3044	6	0.172	3.4	1.22378
16	2	3	4	7400	68	44	1	9	.		.	.		8	.	0	0	0	1	5	0	.	.	.	.	.	.	0	0				.	.	Negative	Negative	Negative	3044	9	0.075	1.1	0.09531
16	2	3	1	4100	52	36	0	.	2	319	4	4		4	2	0	0	0	1	4	0	3045	1	0	0	5	.	0	0				4	5	Positive	Positive	Positive	3046	0	0.667	17.9	2.8848
16	2	3	2	8000	63	42	1	3	.		.	.		8	.	0	0	0	1	4	0	.	.	.	.	.	.	0	0				.	.	Negative	Negative	Negative	3046	3	0.128	1.6	0.47
16	2	3	3	10000	66	44	1	6	.		.	.		8	.	0	0	0	1	4	0	.	.	.	.	.	.	0	0				.	.	Negative	Negative	Negative	3046	6	0.057	1.2	0.18232
16	2	3	4	11000	68	45	1	9	.		.	.		8	.	0	0	0	1	4	0	.	.	.	.	.	.	0	0				.	.	Negative	Negative	Negative	3046	9	0.096	1.4	0.33647
0	2	3	1	3000	35	50	0	.	1	154	4	1		1	2	0	0	0	1	12	1	3047	1	0	0	4	.	0	0				1	4	Positive	Positive	Positive	3048	0	1.421	107.9	4.6812
16	2	3	1	2400	48	32	0	.	2	358	4	4		2	2	0	0	0	1	4	0	3049	1	1	24	5	.	0	0				2	5	Borderline	Negative	Positive	3050	0	0.525	9.7	2.27213
16	2	3	2	5500	60	41	1	3	.		.	.		8	.	0	0	0	1	4	0	.	.	.	.	.	.	0	0				.	.	Negative	Negative	Negative	3050	3	0.213	2.7	0.99325
16	2	3	3	6000	62	42	1	6	.		.	.		8	.	0	0	0	1	4	0	.	.	.	.	.	.	0	0				.	.	Positive	Positive	Positive	3050	6	1.226	35.1	3.5582
16	2	3	4	8000	68	43	1	9	.		.	.		8	.	0	0	0	1	4	0	.	.	.	.	.	.	0	0				.	.	Negative	Negative	Negative	3050	9	0.059	0.8	-0.22314
0	2	3	1	2668	49	35	0	.	1	162	4	4		2	2	0	0	0	1	7	0	3051	1	0	0	5	.	0	0				2	5	Positive	Positive	Positive	3052	0	1.705	170.4	5.13815
16	2	3	2	6400	62	40	1	3	.		.	.		8	.	0	0	0	1	7	0	.	.	.	.	.	.	0	0				.	.	Negative	Negative	Negative	3052	3	0.217	3.1	1.1314
16	2	3	3	8100	71	41	1	6	.		.	.		8	.	0	0	0	1	3	0	.	.	.	.	.	.	0	0				.	.	Negative	Negative	Negative	3052	6	0.04	0.9	-0.10536
16	2	3	4	10900	71	43	1	6	.		.	.		8	.	0	0	0	1	3	0	.	.	.	.	.	.	0	0				.	.	Negative	Negative	Negative	3052	9	0.072	1	0
0	2	3	1	3070	50	36	0	.	2	79	2	4		2	2	0	0	0	1	5	0	3053	1	0	0	5	.	0	0				2	5	Positive	Positive	Positive	3054	0	1.817	190.9	5.25175
16	2	3	1	2900	49	36	0	.	1	151	1	1		1	2	0	0	0	1	3	0	3055	1	0	0	4	.	0	0				1	4	Positive	Positive	Positive	3056	0	1.136	55.7	4.01998
16	2	3	2	5500	60	40	1	3	.		.	.		8	.	0	0	0	1	3	0	.	.	.	.	.	.	0	0				.	.	Borderline	Negative	Positive	3056	3	0.567	9	2.19722
16	2	3	3	7100	62	43	1	6	.		.	.		8	.	0	0	0	1	3	0	.	.	.	.	.	.	0	0				.	.	Negative	Negative	Negative	3056	6	0.135	2.7	0.99325
16	2	3	4	8700	68	43.5	1	9	.		.	.		8	.	0	0	0	1	3	0	.	.	.	.	.	.	0	0				.	.	Negative	Negative	Negative	3056	9	0.096	1.4	0.33647
16	2	3	1	2700	50	33	0	.	1	83	1	1		1	2	0	0	0	1	8	0	3057	1	0	0	1	.	0	0				1	1	Positive	Positive	Positive	3058	0	1.652	139	4.93447
16	2	3	2	5100	62	39.5	1	3	.		.	.		8	.	0	0	0	1	8	0	.	.	.	.	.	.	0	0				.	.	Positive	Positive	Positive	3058	3	0.715	15	2.70805
16	2	3	3	6200	63	42.5	1	6	.		.	.		8	.	0	0	0	1	8	0	.	.	.	.	.	.	0	0				.	.	Negative	Negative	Negative	3058	6	0.274	5.3	1.66771
16	2	3	4	8000	68	43	1	9	.		.	.		8	.	0	0	0	1	8	0	.	.	.	.	.	.	0	0				.	.	Negative	Negative	Negative	3058	9	0.237	3.4	1.22378
16	2	3	1	3400	32	35	0	.	1	145	1	1		1	2	0	0	0	1	7	0	3059	1	0	0	4	.	0	0				1	4	Positive	Positive	Positive	3060	0	0.929	33.8	3.52046
16	2	3	2	6000	63	41	1	3	.		.	.		8	.	0	0	0	1	7	0	.	.	.	.	.	.	0	0				.	.	Negative	Negative	Negative	3060	3	0.175	2.5	0.91629
16	2	3	3	7000	69	43	1	6	.		.	.		8	.	0	0	0	1	7	0	.	.	.	.	.	.	0	0				.	.	Negative	Negative	Negative	3060	6	0.206	3.5	1.25276
16	2	3	4	8100	69	43.5	1	9	.		.	.		8	.	0	0	0	1	7	0	.	.	.	.	.	.	0	0				.	.	Negative	Negative	Negative	3060	9	0.101	1.4	0.33647
0	2	3	1	1736	46	30	0	.	1	199	4	1		1	2	0	0	0	1	4	0	3061	1	0	0	4	.	0	0				1	4	Positive	Positive	Positive	3062	0	1.706	147.4	4.99315
0	2	3	1	1530	47	30	0	.	2	199	4	1		2	2	0	0	0	1	4	0	3061	1	0	0	4	.	0	0				2	4	Positive	Positive	Positive	3063	0	1.818	165	5.10595
0	2	3	1	3323	51	35	0	.	2	20	4	1		2	2	0	0	0	1	5	0	3064	1	2	42	4	.	0	0				2	4	Positive	Positive	Positive	3065	0	1.942	184.5	5.21765
16	2	3	2	4900	60	38	1	3	.		.	.		8	.	0	0	0	1	5	0	.	.	.	.	.	.	0	0				.	.	Negative	Negative	Negative	3065	3	0.394	5.9	1.77495
16	2	3	3	7200	68	41.5	1	6	.		.	.		8	.	0	0	0	1	5	0	.	.	.	.	.	.	0	0				.	.	Negative	Negative	Negative	3065	6	0.071	1.5	0.40547
16	2	3	4	7200	70	42	1	9	.		.	.		8	.	0	0	0	1	5	0	.	.	.	.	.	.	0	0				.	.	Negative	Negative	Negative	3065	9	0.094	1.3	0.26236
16	2	3	1	2437	49	34	0	.	1	114	4	1		1	2	0	0	0	1	5	0	3066	1	1	30	5	.	0	0				1	5	Positive	Positive	Positive	3067	0	1.691	145.1	4.97742
16	2	3	2	6200	62	41	1	3	.		.	.		8	.	0	0	0	1	5	0	.	.	.	.	.	.	0	0				.	.	Negative	Negative	Negative	3067	3	0.213	2.7	0.99325
16	2	3	3	7200	68	42	1	6	.		.	.		8	.	0	0	0	1	5	0	.	.	.	.	.	.	0	0				.	.	Negative	Negative	Negative	3067	6	0.186	3.2	1.16315
16	2	3	4	8200	69	43	1	9	.		.	.		8	.	0	0	0	1	5	0	.	.	.	.	.	.	0	0				.	.	Negative	Negative	Negative	3067	9	0.08	1.1	0.09531
0	2	3	1	4161	50	35	0	.	2	227	4	1		2	2	0	0	0	1	10	0	3068	1	1	40	5	.	0	0				2	5	Positive	Positive	Positive	3069	0	1.402	99.7	4.60217
16	2	3	1	3330	52	35	0	.	2	6	4	2		2	2	0	0	0	1	5	0	3070	1	0	0	5	.	0	0				2	5	Positive	Positive	Positive	3071	0	1.523	118.7	4.7766
16	2	3	2	8000	62	42	1	3	.		.	.		8	.	0	0	0	1	5	0	.	.	.	.	.	.	0	0				.	.	Negative	Negative	Negative	3071	3	0.166	2.8	1.02962
16	2	3	3	9000	64	45.5	1	6	.		.	.		8	.	0	0	0	1	5	0	.	.	.	.	.	.	0	0				.	.	Negative	Negative	Negative	3071	6	0.053	1.2	0.18232
16	2	3	4	9200	65	46	1	9	.		.	.		8	.	0	0	0	1	5	0	.	.	.	.	.	.	0	0				.	.	Negative	Negative	Negative	3071	9	0.092	1.3	0.26236
16	2	3	1	2500	52	36	0	.	1	472	4	1		1	2	0	0	0	1	9	0	3072	1	2	24	1	.	0	0				1	1	Positive	Positive	Positive	3073	0	1.212	69.8	4.24563
0	2	3	2	5000	60	41	1	3	.		.	.		8	.	0	0	0	1	9	0	.	.	.	.	.	.	0	0				.	.	Negative	Negative	Negative	3073	3	0.328	5	1.60944
16	2	3	3	6000	65	42	1	6	.		.	.		8	.	0	0	0	1	9	0	.	.	.	.	.	.	0	0				.	.	Negative	Negative	Negative	3073	6	0.09	1.8	0.58779
16	2	3	4	7200	68	43.5	1	7	.		.	.		8	.	0	0	0	1	9	0	.	.	.	.	.	.	0	0				.	.	Negative	Negative	Negative	3073	9	0.103	1.5	0.40547
0	2	3	1	2970	52	35	0	.	1	242	3	4		1	1	0	0	0	1	4	0	3074	1	1	78	4	.	0	0				1	4	Positive	Positive	Positive	3075	0	1.44	105.7	4.6606
16	2	3	2	6800	63	42	1	3	.		.	.		8	.	0	0	0	1	4	0	.	.	.	.	.	.	0	0				.	.	Negative	Negative	Negative	3075	3	0.147	1.9	0.64185
16	2	3	3	8200	65	43	1	6	.		.	.		8	.	0	0	0	1	4	0	.	.	.	.	.	.	0	0				.	.	Negative	Negative	Negative	3075	6	0.123	2.2	0.78846
16	2	3	4	8500	69	43.5	1	9	.		.	.		8	.	0	0	0	1	4	0	.	.	.	.	.	.	0	0				.	.	Negative	Negative	Negative	3075	9	0.075	1.1	0.09531
16	2	3	1	3200	52	35	0	.	2	49	3	1		3	2	0	0	0	1	4	0	3076	1	0	0	5	.	0	0				3	5	Positive	Positive	Positive	3077	0	1.559	124.3	4.8227
16	2	3	2	5500	61	39	1	3	.		.	.		8	.	0	0	0	1	4	0	.	.	.	.	.	.	0	0				.	.	Positive	Positive	Positive	3077	3	0.662	15.3	2.72785
16	2	3	3	7100	69	42.5	1	6	.		.	.		8	.	0	0	0	1	4	0	.	.	.	.	.	.	0	0				.	.	Negative	Negative	Negative	3077	6	0.181	3.6	1.28093
16	2	3	4	8000	69	43.5	1	9	.		.	.		8	.	0	0	0	1	4	0	.	.	.	.	.	.	0	0				.	.	Negative	Negative	Negative	3077	9	0.096	1.4	0.33647
16	2	3	1	3400	51	36	0	.	2	49	1	1		1	2	0	0	0	1	4	0	3078	1	1	18	4	.	0	0				1	4	Positive	Positive	Positive	3079	0	0.633	14.2	2.65324
16	2	3	2	5200	62	39	1	3	.		.	.		8	.	0	0	0	1	4	0	.	.	.	.	.	.	0	0				.	.	Negative	Negative	Negative	3079	3	0.158	2.1	0.74194
16	2	3	3	7000	68	43	1	6	.		.	.		8	.	0	0	0	1	4	0	.	.	.	.	.	.	0	0				.	.	Negative	Negative	Negative	3079	6	0.028	0.6	-0.51083
16	2	3	4	8100	70	44	1	9	.		.	.		8	.	0	0	0	1	4	0	.	.	.	.	.	.	0	0				.	.	Negative	Negative	Negative	3079	9	0.074	1	0
0	2	3	1	3458	50	35	0	.	2	328	4	1		1	2	0	0	0	1	4	0	3080	1	1	48	5	.	0	0				1	5	Positive	Positive	Positive	3081	0	1.957	186.9	5.23057
16	2	3	2	7500	59	46	1	3	.		.	.		8	.	0	0	0	1	4	0	.	.	.	.	.	.	0	0				.	.	Negative	Negative	Negative	3081	3	0.436	6.5	1.8718
16	2	3	3	8200	68	44	1	6	.		.	.		8	.	0	0	0	1	4	0	.	.	.	.	.	.	0	0				.	.	Negative	Negative	Negative	3081	6	0.333	5.4	1.6864
16	2	3	4	8000	70	48	1	8	.		.	.		8	.	0	0	0	1	4	0	.	.	.	.	.	.	0	0				.	.	Negative	Negative	Negative	3081	9	0.07	1	0
0	2	3	1	2091	46	31	0	.	1	396	4	1		2	2	0	0	0	1	3	0	3082	1	0	0	5	.	0	0				2	5	Positive	Positive	Positive	3083	0	2.013	195.7	5.27658
0	2	3	2	5000	58	38	1	3	.		.	.		8	.	0	0	0	1	3	0	.	.	.	.	.	.	0	0				.	.	Positive	Positive	Positive	3083	3	1.01	20.2	3.00568
16	2	3	1	3000	51	33	0	.	1	4	1	1		1	2	0	0	0	1	4	0	3084	1	2	54	1	.	0	0				1	1	Positive	Positive	Positive	3085	0	1.699	146.3	4.98566
16	2	3	2	5500	61	38	1	3	.		.	.		8	.	0	0	0	1	4	0	.	.	.	.	.	.	0	0				.	.	Borderline	Negative	Positive	3085	3	0.6	9.7	2.27213
16	2	3	3	6000	66	43	1	6	.		.	.		8	.	0	0	0	1	4	0	.	.	.	.	.	.	0	0				.	.	Negative	Negative	Negative	3085	6	0.184	3.2	1.16315
16	2	3	4	7100	69	43.5	1	9	.		.	.		8	.	0	0	0	1	4	0	.	.	.	.	.	.	0	0				.	.	Negative	Negative	Negative	3085	9	0.083	1.2	0.18232
0	2	3	1	2520	50	32.5	0	.	1	150	1	2		1	2	0	0	0	1	5	0	3086	1	2	48	3	.	0	0				1	3	Positive	Positive	Positive	3087	0	2.127	213.6	5.36411
16	2	3	2	5300	61	38	1	3	.		.	.		8	.	0	0	0	1	5	0	.	.	.	.	.	.	0	0				.	.	Borderline	Negative	Positive	3087	3	0.519	9	2.19722
16	2	3	3	6200	64	42.5	1	6	.		.	.		8	.	0	0	0	1	5	0	.	.	.	.	.	.	0	0				.	.	Negative	Negative	Negative	3087	6	0.1	1.9	0.64185
16	2	3	4	7800	69	43	1	9	.		.	.		8	.	0	0	0	1	5	0	.	.	.	.	.	.	0	0				.	.	Negative	Negative	Negative	3087	9	0.085	1.2	0.18232
16	2	3	1	3500	49	32	0	.	2	151	1	1		1	2	0	0	0	1	4	0	3088	1	1	54	1	.	0	0				1	1	Positive	Positive	Positive	3089	0	1.515	117.4	4.76559
16	2	3	2	6000	39	1	1	3	.		.	.		8	.	0	0	0	1	4	0	.	.	.	.	.	.	0	0				.	.	Negative	Negative	Negative	3089	3	0.234	3.4	1.22378
16	2	3	3	6200	63	42	1	6	.		.	.		8	.	0	0	0	1	4	0	.	.	.	.	.	.	0	0				.	.	Negative	Negative	Negative	3089	6	0.128	2.3	0.83291
16	2	3	4	7800	68	43	1	9	.		.	.		8	.	0	0	0	1	4	0	.	.	.	.	.	.	0	0				.	.	Negative	Negative	Negative	3089	9	0.062	0.9	-0.10536
16	2	3	1	2634	50	33	0	.	2	199	1	1		1	2	0	0	0	1	7	0	3099	1	0	0	2	.	0	0				1	2	Positive	Positive	Positive	4000	0	1.025	40.5	3.7013
16	2	3	2	6000	59	39	1	3	.		.	.		8	.	0	0	0	1	7	0	.	.	.	.	.	.	0	0				.	.	Negative	Negative	Negative	4000	3	0.24	3.5	1.25276
16	2	3	3	7000	62	42	1	6	.		.	.		8	.	0	0	0	1	7	0	.	.	.	.	.	.	0	0				.	.	Negative	Negative	Negative	4000	6	0.083	1.7	0.53063
16	2	3	4	7800	64	43	1	9	.		.	.		8	.	0	0	0	1	7	0	.	.	.	.	.	.	0	0				.	.	Negative	Negative	Negative	4000	9	0.058	0.8	-0.22314
16	2	3	1	3140	52	34	0	.	1	103	4	4		3	2	0	0	0	1	7	0	4001	1	1	54	5	.	0	0				3	5	Positive	Positive	Positive	4002	0	1.257	76.9	4.34251
16	2	3	2	6400	61	40.5	1	3	.		.	.		8	.	0	0	0	1	7	0	.	.	.	.	.	.	0	0				.	.	Negative	Negative	Negative	4002	3	0.451	6.7	1.90211
16	2	3	3	7000	64	42	1	6	.		.	.		8	.	0	0	0	1	7	0	.	.	.	.	.	.	0	0				.	.	.	.	.	4002	6	.	.	.
16	2	3	4	8400	69	44	1	9	.		.	.		8	.	0	0	0	1	7	0	.	.	.	.	.	.	0	0				.	.	Negative	Negative	Negative	4002	9	0.071	1.3	0.26236
16	2	3	1	3000	49	34	0	.	1	373	3	4		2	2	0	0	0	1	7	0	4003	1	1	54	5	.	0	0				2	5	Positive	Positive	Positive	4004	0	1.151	60.3	4.09933
16	2	3	2	6000	52	39	1	3	.		.	.		8	.	0	0	0	1	7	0	.	.	.	.	.	.	0	1	0			.	.	Negative	Negative	Negative	4004	3	0.227	3.6	1.28093
16	2	3	3	8000	56	41	1	6	.		.	.		8	.	0	0	0	1	7	0	.	.	.	.	.	.	0	0				.	.	Negative	Negative	Negative	4004	6	0.032	0.7	-0.35667
16	2	3	4	8300	61	42.5	1	8	.		.	.		8	.	0	0	0	1	7	0	.	.	.	.	.	.	0	0				.	.	Negative	Negative	Negative	4004	9	0.097	1.4	0.33647
16	2	3	1	2400	49	82	0	.	1	319	4	1		2	2	0	0	0	1	4	0	4005	1	0	0	5	.	0	0				2	5	Positive	Positive	Positive	4006	0	1.472	110.7	4.70682
16	2	3	2	5200	59	41	1	3	.		.	.		8	.	0	0	0	1	4	0	.	.	.	.	.	.	0	0				.	.	Negative	Negative	Negative	4006	3	0.36	5.4	1.6864
16	2	3	3	6400	62	42	1	6	.		.	.		8	.	0	0	0	1	4	0	.	.	.	.	.	.	0	0				.	.	Negative	Negative	Negative	4006	6	0.065	1.4	0.33647
16	2	3	4	7100	65	43	1	9	.		.	.		8	.	0	0	0	1	4	0	.	.	.	.	.	.	0	0				.	.	Negative	Negative	Negative	4006	9	0.118	2.2	0.78846
16	2	3	1	2800	51	33	0	.	2	151	1	1		1	2	0	0	0	1	8	0	4007	1	0	0	3	.	0	0				1	3	Borderline	Negative	Positive	4008	0	0.545	9.6	2.26176
16	2	3	2	5600	60	38	1	3	.		.	.		8	.	0	0	0	1	8	1	.	.	.	.	.	.	0	0				.	.	Negative	Negative	Negative	4008	3	0.094	1.1	0.09531
16	2	3	3	6300	63	42	1	6	.		.	.		8	.	0	0	0	1	8	1	.	.	.	.	.	.	0	0				.	.	Negative	Negative	Negative	4008	6	0.022	0.5	-0.69315
16	2	3	4	7200	68	43	1	9	.		.	.		8	.	0	0	0	1	8	0	.	.	.	.	.	.	0	0				.	.	Negative	Negative	Negative	4008	9	0.057	0.8	-0.22314
0	2	3	1	3000	50	34	0	.	1	412	3	1		1	2	0	0	0	1	7	0	4009	1	0	0	4	.	0	0				1	4	Positive	Positive	Positive	4010	0	1.112	54.1	3.99083
16	2	3	2	5100	58	39	1	3	.		.	.		8	.	0	0	0	1	7	0	.	.	.	.	.	.	0	0				.	.	Negative	Negative	Negative	4010	3	0.276	4.3	1.45862
16	2	3	3	6200	63	42	1	6	.		.	.		8	.	0	0	0	1	7	0	.	.	.	.	.	.	0	0				.	.	Negative	Negative	Negative	4010	6	0.076	1.6	0.47
16	2	3	4	7900	68	43	1	9	.		.	.		8	.	0	0	0	1	7	0	.	.	.	.	.	.	0	0				.	.	Negative	Negative	Negative	4010	9	0.078	1.1	0.09531
16	2	3	1	2280	48	33.5	0	.	2	445	4	4		2	2	0	0	0	1	16	0	4011	1	1	120	5	.	0	0				2	5	Positive	Positive	Positive	4012	0	0.909	32.5	3.48124
16	2	3	2	6000	60	40	1	3	.		.	.		8	.	0	0	0	1	16	0	.	.	.	.	.	.	0	0				.	.	Negative	Negative	Negative	4012	3	0.506	7.5	2.0149
16	2	3	3	6200	63	42	1	6	.		.	.		8	.	0	0	0	1	16	0	.	.	.	.	.	.	0	0				.	.	Positive	Positive	Positive	4012	6	1.014	35.7	3.57515
16	2	3	4	8000	64	44	1	9	.		.	.		8	.	0	0	0	1	16	0	.	.	.	.	.	.	0	0				.	.				.	.	.	.	.
16	2	3	1	3025	48	32	0	.	2	319	2	2		1	2	0	0	0	1	8	0	4013	1	0	0	5	.	0	0				1	5	Positive	Positive	Positive	4014	0	0.909	32.5	3.48124
16	2	3	2	5000	61	41	1	3	.		.	.		8	.	0	0	0	1	8	0	.	.	.	.	.	.	0	0				.	.	Negative	Negative	Negative	4014	3	0.219	3.5	1.25276
16	2	3	3	7400	64	43.5	1	6	.		.	.		8	.	0	0	0	1	8	0	.	.	.	.	.	.	0	0				.	.	Negative	Negative	Negative	4014	6	0.048	1.1	0.09531
16	2	3	4	7900	69	46	1	9	.		.	.		8	.	0	0	0	1	8	0	.	.	.	.	.	.	0	0				.	.	Negative	Negative	Negative	4014	9	0.121	1.4	0.33647
16	2	3	1	2568	50	35	0	.	1	309	4	1		2	2	0	0	0	1	5	0	4015	1	0	0	5	.	0	0				2	5	Positive	Positive	Positive	4016	0	1.921	181.2	5.1996
16	2	3	2	6000	60	38	1	3	.		.	.		8	.	0	0	0	1	5	0	.	.	.	.	.	.	0	0				.	.	Borderline	Negative	Positive	4016	3	0.585	8.5	2.14007
16	2	3	3	8500	62	42.5	1	6	.		.	.		8	.	0	0	0	1	5	0	.	.	.	.	.	.	0	0				.	.	Negative	Negative	Negative	4016	6	0.11	2.1	0.74194
16	2	3	4	8900	63	43	1	9	.		.	.		8	.	0	0	0	1	5	0	.	.	.	.	.	.	0	0				.	.	Negative	Negative	Negative	4016	9	0.145	1.7	0.53063
16	2	3	1	2800	50	34.5	0	.	1	319	4	1		1	2	0	0	0	1	4	0	4017	1	0	0	4	.	0	0				1	4	Positive	Positive	Positive	4018	0	0.678	17.2	2.84491
16	2	3	2	6100	58	41	0	.	.		.	.		8	.	0	0	0	1	4	0	.	.	.	.	.	.	0	0				.	.	Negative	Negative	Negative	4018	3	0.119	2.1	0.74194
16	2	3	3	8000	62	42	1	0	.		.	.		8	.	0	0	0	1	4	0	.	.	.	.	.	.	0	0				.	.	Positive	Positive	Positive	4018	6	1.462	121	4.79579
16	2	3	4	8300	64	43	1	9	.		.	.		8	.	0	0	0	1	4	0	.	.	.	.	.	.	0	0				.	.	Positive	Positive	Positive	4018	9	1.936	220.4	5.39544
16	2	3	1	2413	48	35	0	.	2	227	1	1		3	2	0	0	0	1	7	0	4019	1	0	0	5	.	0	0				3	5	Positive	Positive	Positive	4020	0	1.441	105.8	4.66155
16	2	3	2	5200	59	39	1	3	.		.	.		8	.	0	0	0	1	7	0	.	.	.	.	.	.	0	0				.	.	Borderline	Negative	Positive	4020	3	0.617	9	2.19722
16	2	3	3	6300	63	44	1	6	.		.	.		8	.	0	0	0	1	7	0	.	.	.	.	.	.	0	0				.	.	Negative	Negative	Negative	4020	6	0.139	2.5	0.91629
16	2	3	4	8200	63	44	1	9	.		.	.		8	.	0	0	0	1	7	0	.	.	.	.	.	.	0	0				.	.	Negative	Negative	Negative	4020	9	0.147	1.8	0.58779
16	2	3	1	2873	50	33	0	.	2	49	4	1		2	2	0	0	0	1	16	0	4021	1	0	0	5	.	0	0				2	5	Positive	Positive	Positive	4022	0	1.129	56.8	4.03954
16	2	3	2	6500	63	41.5	1	3	.		.	.		8	.	0	0	0	1	16	0	.	.	.	.	.	.	0	0				.	.	Negative	Negative	Negative	4022	3	0.253	4	1.38629
16	2	3	3	8200	69	42.5	1	6	.		.	.		8	.	0	0	0	1	16	0	.	.	.	.	.	.	0	0				.	.	Negative	Negative	Negative	4022	6	0.059	1.3	0.26236
16	2	3	4	9000	70	43	1	9	.		.	.		8	.	0	0	0	1	16	0	.	.	.	.	.	.	0	0				.	.	Negative	Negative	Negative	4022	9	0.119	1.4	0.33647
16	2	3	1	2900	50	36	0	.	2	309	4	2		1	2	0	0	0	1	6	0	4023	1	0	0	5	.	0	0				1	5	Negative	Negative	Negative	4024	0	0.267	4.6	1.52606
16	2	3	2	5500	63	43	1	3	.		.	.		8	.	0	0	0	1	6	0	.	.	.	.	.	.	0	0				.	.	Negative	Negative	Negative	4024	3	0.102	1.9	0.64185
16	2	3	3	8000	69	43.5	1	6	.		.	.		8	.	0	0	0	1	6	0	.	.	.	.	.	.	0	0				.	.	Negative	Negative	Negative	4024	6	0.021	0.5	-0.69315
16	2	3	4	8900	69.5	44	1	9	.		.	.		8	.	0	0	0	1	6	0	.	.	.	.	.	.	0	0				.	.	Negative	Negative	Negative	4024	9	0.115	1.3	0.26236
16	2	3	1	2108	49	30	0	.	2	358	1	4		2	2	0	0	0	1	7	0	4025	1	1	12	5	.	0	0				2	5	Negative	Negative	Negative	4026	0	0.27	4.7	1.54756
16	2	3	2	5500	58	40	1	3	.		.	.		8	.	0	0	0	1	7	0	.	.	.	.	.	.	0	0				.	.	Negative	Negative	Negative	4026	3	0.322	4.9	1.58924
16	2	3	3	6600	62	40.5	1	6	.		.	.		8	.	0	0	0	1	7	0	.	.	.	.	.	.	0	0				.	.	Negative	Negative	Negative	4026	6	0.092	1.9	0.64185
16	2	3	4	7200	63	41	1	9	.		.	.		8	.	0	0	0	1	7	0	.	.	.	.	.	.	0	0				.	.	Negative	Negative	Negative	4026	9	0.185	2.4	0.87547
0	2	3	1	3000	52	36	0	.	1	49	3	1		4	2	0	0	0	1	7	0	4027	1	1	24	4	.	0	0				4	4	Positive	Positive	Positive	4028	0	1.435	111	4.70953
16	2	3	2	6100	61	40	1	3	.		.	.		8	.	0	0	0	1	7	0	.	.	.	.	.	.	0	0				.	.	Negative	Negative	Negative	4028	3	0.395	5.9	1.77495
16	2	3	3	7200	63	40	1	6	.		.	.		8	.	0	0	0	1	7	0	.	.	.	.	.	.	0	0				.	.	Negative	Negative	Negative	4028	6	0.109	2	0.69315
16	2	3	4	7000	64	41	1	9	.		.	.		8	.	0	0	0	1	7	0	.	.	.	.	.	.	0	0				.	.	Negative	Negative	Negative	4028	9	0.163	2	0.69315
